# Supplementary material for: Management of Hypercholesterolemia Through Dietary ß-glucans–Insights From a Zebrafish Model
Source: Front Nutr. 2022 Jan 12;8:797452. doi: 10.3389/fnut.2021.797452 (PMC8790573; doi:10.3389/fnut.2021.797452)
Supplement: Supplementary file 2 [file Data_Sheet_2.xlsx]

## Sheet: Supplementary Table 1
	Management of hypercholesterolemia through dietary ß-glucans –insights from a zebrafish model Gora AH, Rehman S, Kiron V, Dias J, Fernandes JMO, Olsvik PA, Siriyappagouder P, Vatsos I, Schmid-Staiger U, Frick K and Cardoso M. Front. Nutr. 8:797452.
	Supplementary Table 1: Ingredient and proximate composition of the different experimental diets
	Ingredients, %	CT	HC	AG	OG	SS
	Fishmeal and fish protein hydrolysate	42	42	42	42	42
	Wheat gluten and pea protein concentrate	24.75	24.75	24.75	24.75	24.75
	Wheat meal	8.85	8.85	8.85	8.85	8.85
	Vitamin and mineral premix	2.2	2.2	2.2	2.2	2.2
	Antioxidant	0.5	0.5	0.5	0.5	0.5
	MAP (Monoammonium phosphate)	2	2	2	2	2
	Carophyll Pink 10% - Astaxanthin	0.1	0.1	0.1	0.1	0.1
	Fish oil	3.1	3.1	3.1	3.1	3.1
	Soybean oil	3.5	3.5	3.5	3.5	3.5
	Cellulose	8	2.9	0.4	0.4	2.9
	Cholesterol SF98%	0	5.1	5.1	5.1	5.1
	Binder	5	5	5	5	5
	Algal β-glucan			2.5
	Oat β-glucan				2.5
	Simvastatin					50 mg/kg
	Total	100	100	100	100	100
	Proximate composition of the experimental diets (dry matter basis)
	Diets	Moisture (%)	Ash (%)	Protein (%)	Lipid (%)	Energy (MJ/kg)
	CT	94.55 ± 0.01	8.04 ± 0.01	62.92 ± 0.02	11.80 ± 0.03	21.89 ± 0.04
	HC	94.16 ± 0.04	7.91 ± 0.02	62.82 ± 0.08	17.08 ± 0.13	22.86 ± 0.03
	AG	94.2 ± 0.01	7.54 ± 0.04	62.82 ± 0.04	17.10 ± 0.03	22.87 ± 0.06
	OG	94.45 ± 0.04	7.53 ± 0.06	62.89 ± 0.04	17.08 ± 0.08	22.86 ± 0.04
	SS	94.445 ± 0.04	7.53 ± 0.02	62.81 ± 0.03	17.09 ± 0.08	22.88 ± 0.07
	Proximate composition of the experimental diets (as fed basis)
	Diets	Moisture (%)	Ash (%)	Protein (%)	Lipid (%)	Energy (MJ/kg)
	CT	5.45 ± 0.01	7.60 ± 0.001	59.49 ± 0.02	11.15 ± 0.03	20.70 ± 0.04
	HC	5.84 ± 0.04	7.44 ± 0.02	59.15 ± 0.08	16.08 ± 0.12	21.52 ± 0.03
	AG	5.8 ± 0.01	7.09 ± 0.03	59.17 ± 0.04	16.10 ± 0.03	21.54 ± 0.05
	OG	5.55 ± 0.04	7.11 ± 0.06	59.39 ± 0.03	16.13 ± 0.08	21.59 ± 0.03
	SS	5.55 ± 0.03	7.10 ± 0.02	59.32 ± 0.03	16.14 ± 0.08	21.60 ± 0.07

## Sheet: Supplementary Table 2
	Management of hypercholesterolemia through dietary ß-glucans –insights from a zebrafish model Gora AH, Rehman S, Kiron V, Dias J, Fernandes JMO, Olsvik PA, Siriyappagouder P, Vatsos I, Schmid-Staiger U, Frick K and Cardoso M. Front. Nutr. 8:797452.
	Supplementary Table 2: Fatty acid profile (%total FA) of the control (CT) and high cholesterol (HC) diet used in the experiment
	Fatty acids	CT	HC
	C4:0	<0.05	<0.05
	C6:0	<0.05	<0.05
	C7:0	<0.05	<0.05
	C8:0	<0.05	<0.05
	C9:0	<0.05	<0.05
	C10:0	<0.05	<0.05
	C11:0	<0.05	<0.05
	C11:1	<0.05	<0.05
	C12:0	0.13 (± 0.36)	0.12 (± 0.36)
	C12:1	<0.05	<0.05
	C13:0	<0.05	<0.05
	C13:1	<0.05	<0.05
	C14:0	4.63 (± 0.93)	4.85 (± 0.95
	C14:1 (n-5c)	<0.05	<0.05
	C14:1 (n-5t)	<0.05	<0.05
	C15:0	0.28 (± 0.42)	0.30 (± 0.42)
	C15:1 (n-5c)	0.09 (± 0.34)	0.09 (± 0.34)
	C15:1 (n-5t)	<0.05	<0.05
	C16:0	14.52 (± 1.45)	14.65 (± 1.46)
	C16:1 (n-7c)	3.99 (± 0.88)	4.17 (± 0.90)
	C16:1 (n-7t)	<0.05	<0.05
	C17:0	0.34 (± 0.43)	0.35 (± 0.44)
	C17:1 (n-7c)	<0.05	0.08 (± 0.34)
	C17:1 (n-7t)	0.52 (± 0.48)	0.54 (± 0.48)
	C18:0	3.11 (± 0.81)	3.06 (± 0.80)
	C18:1 (n-6c)	0.20 (± 0.39)	0.22 (± 0.40)
	C18:1 (n-7c)	2.12 (± 0.71)	2.25 (± 0.72)
	C18:1 (n-7t)	<0.05	<0.05
	C18:1 (n-9c)	18.22 (± 1.60)	17.74 (± 1.58)
	C18:1 (n-9t) + C18:1 (n-12t)	<0.05	0.07 (± 0.33)
	C18:2 (9c,11t)	<0.05	<0.05
	C18:2 (n-6c)	24.86 (± 1.83)	24.19 (± 1.81)
	C18:2 (n-6t)	<0.05	<0.05
	C18:2 t2	0.10 (± 0.35)	0.10 (± 0.35)
	C18:3 (n-3)	3.04 (± 0.80)	2.94 (± 0.79)
	C18:3 (n-6)	0.07 (± 0.33)	0.09 (± 0.34)
	C18:3 t3 (C18:3 t1+C18:3 t2)	0.18 (± 0.38)	0.21 (± 0.39)
	C18:4 (n-3)	0.31 (± 0.43)	<0.05
	C 19:0	0.06 (± 0.33)	<0.05
	C19:1 (n-12t)	<0.05	<0.05
	C19:1 (n-9t)	0.19 (± 0.39)	0.20 (± 0.39)
	C20:0	0.27 (± 0.41)	0.29 (± 0.42)
	C20:1 (n-9c)	3.54 (± 0.84)	3.72 (± 0.86)
	C20:1 (n-9t)+C18:2 (10t, 12c)+C20:1 (n-15c)	<0.05	<0.05
	C20:2 (n-6c)	0.13 (± 0.36)	0.13 (± 0.36)
	C20:3 (n-3c)	<0.05	<0.05
	C20:3 (n-6c)	0.08 (± 0.34)	0.08 (± 0.34)
	C20:4 (n-6c)	0.43 (± 0.46)	0.46 (± 0.46)
	C20:5 (n-3c)	6.76 (± 1.07)	7.01 (± 1.09)
	C21:0	<0.05	<0.05
	C 22:0	0.26 (± 0.41)	0.26 (± 0.41)
	C22:1 (n-11)	5.47 (± 0.99)	5.71 (± 1.01)
	C22:1 (n-9c)	0.36 (± 0.44)	0.36 (± 0.44)
	C22:1 (n-9t)	<0.05	<0.05
	C22:2 (n-6c)	<0.05	<0.05
	C 22:3 (n-3c) + C22:4 (n-6c)	0.05 (± 0.32)	<0.05
	C22:5 (n-3c)	1.03 (± 0.57)	1.05 (± 0.57)
	C22:5 (n-6c)	0.13 (± 0.36)	0.13 (± 0.36)
	C22:6 (n-3c)	3.66 (± 0.85)	3.78 (± 0.86)
	C24:0	0.15 (± 0.37)	0.13 (± 0.36)
	C24:1	0.38 (± 0.44)	0.40 (± 0.45)
	Cholesterol	147 (mg/100g)	3973 (mg/100g)
	Saturated fatty acids	23.76 (± 1.79)	23.99 (± 1.80)
	Monounsaturated fatty acids	34.37 (± 2.10)	34.74 (± 2.11)
	Polyunsaturated fatty acids	40.56 (± 2.26)	39.86 (± 2.25)
	Trans fatty acids	0.99 (± 0.56)	1.12 (± 0.58)
	Other fatty acids	<0.05	<0.05
	trans fatty acids in the fat (g/100 g fat)	0.95 (± 0.56)	1.07 (± 0.58)
	Omega-3 fatty acids	14.80 (± 1.47)	14.78 (± 1.47)
	Omega-6 fatty acids	25.49 (± 1.85)	24.87 (± 1.83)
	Fatty acids Omega-6 / Omega-3 Ratio	1.72	1.68

## Sheet: Supplementary Table 3
	Management of hypercholesterolemia through dietary ß-glucans –insights from a zebrafish model Gora AH, Rehman S, Kiron V, Dias J, Fernandes JMO, Olsvik PA, Siriyappagouder P, Vatsos I, Schmid-Staiger U, Frick K and Cardoso M. Front. Nutr. 8:797452.
	Supplementary Table 3: Summary of RNA sequencing data and the percentage of clean reads mapped to the zebrafish genome
	Sample	Raw reads	Filtered reads	Reads aligned once	Reads aligned more than once	Total aligned	Unmapped reads	Percentage of alignment
	CT1	37009570	36646417	27285722	6165322	33451044	3195373	91.2805
	CT2	32590616	32204732	23993044	5282709	29275753	2928979	90.9051
	CT3	33810050	33466121	24831794	5637341	30469135	2996986	91.0447
	CT4	20814258	20660136	15376887	3537194	18914081	1746055	91.5487
	CT5	30998058	30824465	23488213	4802876	28291089	2533376	91.78
	CT6	25430699	25230868	18624672	4085849	22710521	2520347	90.0109
	HC1	31789893	31418197	24056185	4744726	28800911	2617286	91.6695
	HC2	37978758	37676323	27940007	6558344	34498351	3177972	91.5651
	HC3	31029913	30793114	22323769	6007293	28331062	2462052	92.0045
	HC4	25228908	25020396	18780586	4112973	22893559	2126837	91.4996
	HC5	25047938	24877927	18795719	4157902	22953621	1924306	92.265
	AG1	39094391	38788245	29168423	6431295	35599718	3188527	91.78
	AG2	35347747	34911606	18056087	14509992	32566079	2345527	93.28
	AG3	28804773	28563254	20923752	4692149	25615901	2947353	89.68
	AG4	25035755	24897114	18424109	4371477	22795586	2101528	91.5592
	AG5	23498354	23363097	17092583	4496345	21588928	1774169	92.4
	AG6	27966899	27807858	20040235	5687286	25727521	2080337	92.5189
	OG1	28803940	28588738	21470020	4744256	26214276	2374462	91.6944
	OG2	25464331	25306695	18898482	4410390	23308872	1997823	92.1056
	OG3	35499063	35228957	28190434	4624037	32814471	2414486	93.1463
	OG4	23089614	22972939	16979213	4067239	21046452	1926487	91.6141
	OG5	24148417	23985140	17925584	3985499	21911083	2074057	91.3527
	OG6	26074264	25861117	19187784	4380438	23568222	2292895	91.1338
	SS1	22080724	21910683	16489247	3528500	20017747	1892936	91.3607
	SS2	33741391	33492042	24655604	5643291	30298895	3193147	90.466
	SS3	30193199	29995293	22727521	4720802	27448323	2546970	91.5088
	SS4	25160825	25021534	18330236	4234659	22564895	2456639	90.1819
	SS5	25368732	25201273	18999065	3903754	22902819	2298454	90.8796
	SS6	32682661	32275098	24248701	5127502	29376203	2898895	91.0182
	Total	843783741	782801817	617303678	148651440	765955118	71034261
	Average	2.9096e+07	2.89927e+07	2.12863e+07	5.12591e+06	2.64122e+07	2.44946e+06	91.4915

## Sheet: Supplementary Table 4
	Management of hypercholesterolemia through dietary ß-glucans –insights from a zebrafish model Gora AH, Rehman S, Kiron V, Dias J, Fernandes JMO, Olsvik PA, Siriyappagouder P, Vatsos I, Schmid-Staiger U, Frick K and Cardoso M. Front. Nutr. 8:797452.
	Supplementary Table 4: Details of genes used for the qPCR verification
	Gene Symbol	Gene name		Primer Sequence	PCR efficiency (%)	Amplicon Size (bp)	Accession
	abcf2a	ATP-binding cassette, sub-family F (GCN20), member 2a	Forward	CCAGTATGTGAAGACCAGAGAGG	88.7	185	NM_201315.2
			Reverse	CAGTAAGACCCGAGGCGAC
	ctsl.1	cathepsin L.1	Forward	CGGTGTTCTGGCTGTTGGTT	91.2	125	NM_001002368.1
			Reverse	ACTGGTTGCTCTTGTTTCTCG
	cyp27a7	cytochrome P450, family 27, subfamily A, polypeptide 7	Forward	GGTTGTATCCTGTGGTGCC	101.9	197	XM_002663399.5
			Reverse	TGGGTTTGGTCTGGTTCTGC
	endog	endonuclease G	Forward	GTATTGTCGCTCTCTCACCA	92.1	182	NM_001024214.1
			Reverse	CATCTCCTCTCGGCTTCTCC
	hmgcra	3-hydroxy-3-methylglutaryl-CoA reductase a	Forward	TGAGCAGGTGGAGATGGAGT	100	140	NM_001079977.2
			Reverse	GGGGAGTTGGGGGTTTGTC
	ldlra	low density lipoprotein receptor a	Forward	GCCCACCAAAAATCCCTGC	118	99	NM_001030283.1
			Reverse	TCCAAACAATCCGCTCCTCC
	xpo1a	exportin 1	Forward	CCCTTCTCCACATCCACATCTC	113.4	177	XM_009294702.3
			Reverse	CTCCACCACTAAAACCTCCTCT
	Information about the primers for actb1, eef1a and rpl13 genes used as reference genes in our study is available in: Tang R, Dodd A, Lai D, McNabb WC, Love DR. Validation of zebrafish (Danio rerio) reference genes for quantitative real-time RT-PCR normalization. Acta Biochim Biophys Sin. (2007) 39:384–90. doi: 10.1111/j.1745-7270.2007.00283.x

## Sheet: Supplementary Table 5
	Management of hypercholesterolemia through dietary ß-glucans –insights from a zebrafish model Gora AH, Rehman S, Kiron V, Dias J, Fernandes JMO, Olsvik PA, Siriyappagouder P, Vatsos I, Schmid-Staiger U, Frick K and Cardoso M. Front. Nutr. 8:797452.
	Supplementary Table 5: Differentially expressed genes (|Log2 fold-change| ≥ 1, q-value < 0.05) obtained by comparing the high cholesterol group (HC) with the low cholesterol (CT) group. Each treatment group consisted of at least five biological replicates.
	Official gene symbol	Log2FoldChange	padj	Gene name
	ccl36.1	-23.9408	1.02737e-13	chemokine (C-C motif) ligand 36, duplicate 1
	ifi30	-6.82866	0.00454843	IFI30 lysosomal thiol reductase
	mgst1.2	-5.99431	0.00269814	microsomal glutathione S-transferase 1.2
	sqlea	-5.65655	0.00165996	squalene epoxidase a
	LOC567883	-4.91125	0.00608634	NOD-like receptor C
	ddit4	-3.90294	0.00454843	DNA-damage-inducible transcript 4
	cyp51	-3.81085	0.000654524	cytochrome P450, family 51
	hmgcra	-3.72189	0.0124064	3-hydroxy-3-methylglutaryl-CoA reductase a
	si:dkey-33b17.3	-3.65101	0.0305692	si:dkey-33b17.3
	msmo1	-3.39596	0.00099735	methylsterol monooxygenase 1
	lss	-3.17152	0.0119139	lanosterol synthase (2,3-oxidosqualene-lanosterol cyclase)
	si:ch1073-358c10.1	-3.07878	0.0449441	si:ch1073-358c10.1
	LOC103911520	-3.02871	0.00608634	uncharacterized LOC103911520
	dhcr24	-2.98769	0.021752	24-dehydrocholesterol reductase
	fdps	-2.61295	0.0125483	farnesyl diphosphate synthase (farnesyl pyrophosphate synthetase, dimethylallyltranstransferase, geranyltranstransferase)
	mvda	-2.33644	0.0279517	mevalonate (diphospho) decarboxylase a
	actc1a	-2.2183	0.0498526	actin alpha cardiac muscle 1a
	si:ch211-95j8.5	-2.19935	0.0129129
	sync	-2.1985	0.0360553	syncoilin, intermediate filament protein
	ldlrb	-2.16098	0.0153022	low density lipoprotein receptor b
	crybb3	-1.97746	0.00198693	crystallin, beta B3
	sc5d	-1.93979	0.0181898	sterol-C5-desaturase
	ldlra	-1.89155	0.00225763	low density lipoprotein receptor a
	fdft1	-1.85388	0.0108595	farnesyl-diphosphate farnesyltransferase 1
	nr1d2a	-1.81848	0.0431881	nuclear receptor subfamily 1, group D, member 2a
	mtus1a	-1.73489	0.0318518	microtubule associated tumor suppressor 1a
	znrf2a	-1.72769	0.0041714	zinc and ring finger 2a
	zgc:174931	-1.70855	0.00583768	zgc:174931
	zgc:136333	-1.65538	0.0405593	zgc:136333
	LOC108183843	-1.64011	0.0452988	protein NLRC3-like
	arhgef19	-1.53671	0.0108595	Rho guanine nucleotide exchange factor (GEF) 19
	tsc22d3	-1.47221	0.0385868	TSC22 domain family, member 3
	cers3b	-1.45583	0.0320434	ceramide synthase 3b
	LOC562542	-1.42613	0.00583768	uncharacterized LOC562542
	erbb3a	-1.37903	0.0129129	erb-b2 receptor tyrosine kinase 3a
	si:dkey-192g7.3	-1.37188	0.0425118	si:dkey-192g7.3
	fam13a	-1.31284	0.0256632	family with sequence similarity 13 member A
	LOC110437757	-1.28196	0.0175848	piggyBac transposable element-derived protein 3-like
	shoc2	-1.25161	0.0125483	SHOC2 leucine rich repeat scaffold protein
	dedd1	-1.24735	0.0181898	death effector domain-containing 1
	LOC103909394	-1.24293	0.00916172
	LOC100537549	-1.22465	0.0193155	angiopoietin-related protein 7-like
	LOC110439080	-1.22395	0.000654524	uncharacterized LOC110439080
	si:ch211-203d17.1	-1.2068	0.00717577
	arhgap27l	-1.18994	>0.001	Rho GTPase activating protein 27, like
	ppp1r13bb	-1.18737	0.0193155	protein phosphatase 1, regulatory subunit 13Bb
	si:dkey-42i9.4	-1.17321	0.036628	si:dkey-42i9.4
	stard4	-1.17126	0.049799	StAR-related lipid transfer (START) domain containing 4
	slc25a43	-1.17012	0.0374444	solute carrier family 25 member 43
	hs3st1	-1.15864	0.0438544	heparan sulfate (glucosamine) 3-O-sulfotransferase 1
	adck3	-1.15059	0.0270139
	selj	-1.14971	0.0452551
	map1lc3a	-1.13955	0.0218384	microtubule-associated protein 1 light chain 3 alpha
	ercc5	-1.11455	0.0119139	excision repair cross-complementation group 5
	arrdc2	-1.11172	>0.001	arrestin domain containing 2
	tmem106ba	-1.10382	>0.001	transmembrane protein 106Ba
	hsd3b7	-1.08549	0.0452988	hydroxy-delta-5-steroid dehydrogenase, 3 beta- and steroid delta-isomerase
	ids	-1.07512	0.00253851	iduronate 2-sulfatase
	tnrc6a	-1.07474	0.00372526	trinucleotide repeat containing adaptor 6A
	ankrd10b	-1.06138	0.0498516	ankyrin repeat domain 10b
	trim44	-1.06095	0.00454843	tripartite motif containing 44
	pfkfb1	-1.05235	0.0423246	6-phosphofructo-2-kinase/fructose-2,6-biphosphatase 1
	pcmtd1	-1.02082	0.023271	protein-L-isoaspartate (D-aspartate) O-methyltransferase domain containing 1
	si:dkey-225f5.5	-1.01284	0.0489052	si:dkey-225f5.5
	ensaa	-1.01118	0.0114757	endosulfine alpha a
	LOC568584	-1.00906	0.0174345
	tesk2	-1.0072	0.00198693	testis associated actin remodelling kinase 2
	LOC103908612	-1.00347	0.0121051	gastrula zinc finger protein XlCGF49.1-like
	map4l	-1.00293	>0.001	microtubule associated protein 4 like
	alpk1	-1.00224	0.0491823	alpha-kinase 1
	si:ch211-235i11.4	-1.00119	0.0279308	si:ch211-235i11.4
	tmem70	1.00394	0.0234765	transmembrane protein 70
	tmco1	1.01907	0.0307748	transmembrane and coiled-coil domains 1
	wdr75	1.02648	0.045176	WD repeat domain 75
	tmem33	1.02745	0.00454843	transmembrane protein 33
	gtf3aa	1.03056	0.0193155	general transcription factor IIIAa
	pom121	1.03662	0.00199664	POM121 transmembrane nucleoporin
	mtdhb	1.04069	0.010911	metadherin b
	kdelr2a	1.05035	0.0412932	KDEL endoplasmic reticulum protein retention receptor 2a
	srd5a3	1.05967	0.0306468	steroid 5 alpha-reductase 3
	isg20	1.06829	0.0181898	interferon stimulated exonuclease gene
	tuba8l4	1.06833	0.0117091	tubulin, alpha 8 like 4
	timm50	1.06897	0.0108595	translocase of inner mitochondrial membrane 50 homolog (S. cerevisiae)
	alkbh8	1.07219	0.0360553	alkB homolog 8, tRNA methyltransferase
	ndufaf4	1.07321	0.0305692	NADH:ubiquinone oxidoreductase complex assembly factor 4
	dynll1	1.08078	0.0129129	dynein, light chain, LC8-type 1
	rtca	1.0842	0.00454843	RNA 3'-terminal phosphate cyclase
	coil	1.08442	0.0442253	coilin p80
	yrdc	1.08999	0.00886466	yrdC N(6)-threonylcarbamoyltransferase domain containing
	sec61a1l	1.09037	0.0391384	SEC61 translocon alpha 1 subunit, like
	top1l	1.09347	0.00238531	DNA topoisomerase I, like
	dnajc2	1.0947	>0.001	DnaJ (Hsp40) homolog, subfamily C, member 2
	trabd	1.10733	0.00198693	TraB domain containing
	mettl2a	1.1124	0.005587	methyltransferase like 2A
	gsnb	1.13076	0.0259023	gelsolin b
	tbrg4	1.13997	0.0237148	transforming growth factor beta regulator 4
	plpp6	1.13997	0.00461381	phospholipid phosphatase 6
	ruvbl1	1.14034	0.0495384	RuvB-like AAA ATPase 1
	eif4g2a	1.14449	0.00387646	eukaryotic translation initiation factor 4, gamma 2a
	hspbp1	1.15568	0.036628	HSPA (heat shock 70kDa) binding protein, cytoplasmic cochaperone 1
	ufc1	1.16813	0.0195492	ubiquitin-fold modifier conjugating enzyme 1
	tuba8l	1.17547	0.0274627	tubulin, alpha 8 like
	ctps1a	1.17791	0.0425705	CTP synthase 1a
	zmynd19	1.18247	0.00916172	zinc finger, MYND-type containing 19
	gmppb	1.18644	0.00834389	GDP-mannose pyrophosphorylase B
	znrd1	1.18656	0.0457105	zinc ribbon domain containing 1
	rcn1	1.21291	0.00238531	reticulocalbin 1, EF-hand calcium binding domain
	ago3b	1.21332	0.00228031	argonaute RISC catalytic component 3b
	zgc:86839	1.22076	0.0138618	zgc:86839
	npm1a	1.2223	0.0398646	nucleophosmin 1a
	usp54a	1.23077	0.0405593	ubiquitin specific peptidase 54a
	ficd	1.23616	0.00461381	FIC domain containing
	anapc5	1.23985	0.00916172	anaphase promoting complex subunit 5
	timm10	1.24246	0.0374444	translocase of inner mitochondrial membrane 10 homolog (yeast)
	cyb561d2	1.26028	0.0276646	cytochrome b561 family, member D2
	nop2	1.2664	0.0124064	NOP2 nucleolar protein homolog (yeast)
	dolpp1	1.27179	0.0181898	dolichyldiphosphatase 1
	endog	1.27396	0.0496055	endonuclease G
	cse1l	1.27502	0.0279308	CSE1 chromosome segregation 1-like (yeast)
	sae1	1.29593	0.0226588	SUMO1 activating enzyme subunit 1
	slc35b1	1.2961	0.0149086	solute carrier family 35 member B1
	zgc:153115	1.29775	0.0209781	zgc:153115
	srm	1.30066	0.00228031	spermidine synthase
	g3bp1	1.30077	0.00368991	GTPase activating protein (SH3 domain) binding protein 1
	smyd5	1.3018	0.024183	SMYD family member 5
	focad	1.32037	0.00099735	focadhesin
	b4galt7	1.32316	0.00454843	xylosylprotein beta 1,4-galactosyltransferase, polypeptide 7 (galactosyltransferase I)
	entpd4	1.33236	0.00432945	ectonucleoside triphosphate diphosphohydrolase 4
	prmt6	1.33799	0.00368991	protein arginine methyltransferase 6
	ralaa	1.33949	0.00238531	v-ral simian leukemia viral oncogene homolog Aa (ras related)
	serp1	1.34557	0.0119139	stress-associated endoplasmic reticulum protein 1
	dhx30	1.3462	0.00583768	DEAH (Asp-Glu-Ala-His) box helicase 30
	hspd1	1.34785	0.00620968	heat shock 60 protein 1
	LOC100536757	1.34939	0.0427512	very low-density lipoprotein receptor-like
	atp6v0a2b	1.35873	0.00454843	ATPase H+ transporting V0 subunit a2b
	ppan	1.36201	0.00225763	peter pan homolog
	LOC101884407	1.36604	0.0485339	uncharacterized LOC101884407
	hyou1	1.38537	0.0185275	hypoxia up-regulated 1
	slc20a1b	1.39007	0.00368991	solute carrier family 20 member 1b
	sdf2	1.39548	0.00454843	stromal cell-derived factor 2
	slc25a38b	1.41926	0.00620968	solute carrier family 25 member 38b
	xpo1a	1.42608	0.00620968	exportin 1 (CRM1 homolog, yeast) a
	ptp4a3	1.43578	0.00369735
	eif4a1a	1.52899	0.00454843	eukaryotic translation initiation factor 4A1A
	cnpy2	1.53516	0.00620968	canopy FGF signaling regulator 2
	dnajb9a	1.55853	0.00753448	DnaJ heat shock protein family (Hsp40) member B9a
	snu13a	1.56417	0.0449441	SNU13 homolog, small nuclear ribonucleoprotein a (U4/U6.U5)
	tmem263	1.60095	0.00541588	transmembrane protein 263
	tsfm	1.60944	0.0383172	Ts translation elongation factor, mitochondrial
	soat1	1.61412	0.0469146	sterol O-acyltransferase 1
	raraa	1.61603	0.0395223	retinoic acid receptor, alpha a
	si:dkey-32e6.3	1.6287	0.00916172	si:dkey-32e6.3
	calua	1.62926	0.0420911	calumenin a
	si:ch211-195b11.7	1.70462	0.00104343
	hspa5	1.75674	0.0223161	heat shock protein 5
	cenpw	1.76662	0.0363643	centromere protein W
	abcf2a	1.79419	0.00106403	ATP-binding cassette, sub-family F (GCN20), member 2a
	pprc1	1.79511	0.0117091	PPARG related coactivator 1
	dnajc21	1.80803	0.00102735	DnaJ heat shock protein family (Hsp40) member C21
	ptrh1	1.81214	0.00989705	peptidyl-tRNA hydrolase 1 homolog
	dnajb9b	1.81902	0.0167113	DnaJ heat shock protein family (Hsp40) member B9b
	LOC553492	1.82563	0.00173161	transcription factor TFIIIB component B'' homolog
	zgc:153343	1.84313	0.00616004	zgc:153343
	slc25a25b	1.87218	0.0279308	solute carrier family 25 member 25b
	hpdl	1.92281	0.00269814	4-hydroxyphenylpyruvate dioxygenase-like
	tpd52l1	2.00025	>0.001	tpd52 like 1
	samhd1	2.04792	0.00713326	SAM domain and HD domain 1
	slc16a9b	2.15112	0.0405593	solute carrier family 16 member 9b
	odc1	2.53486	0.000622337	ornithine decarboxylase 1
	esco2	3.00818	0.0452988	establishment of sister chromatid cohesion N-acetyltransferase 2
	lrrc58a	3.36468	0.00740537	leucine rich repeat containing 58a
	lect2l	3.43477	0.036628	leukocyte cell-derived chemotaxin 2 like
	LOC103908620	3.67788	0.0308506	CD59A glycoprotein-like
	slc9a3.1	3.97778	0.0318518	solute carrier family 9 member A3, tandem duplicate 1
	cldn11a	3.9924	0.0428694	claudin 11a
	rpl13a	4.78327	0.00454843	ribosomal protein L13a
	sec61g	5.61962	0.0154686	SEC61 translocon gamma subunit
	serpinb1l2	5.65997	0.00916172	serpin peptidase inhibitor, clade B (ovalbumin), member 1, like 2
	zgc:112160	5.66762	0.00368991	zgc:112160
	LOC100534786	21.7984	0.00228031	uncharacterized LOC100534786

## Sheet: Supplementary Table 6
	Management of hypercholesterolemia through dietary ß-glucans –insights from a zebrafish model Gora AH, Rehman S, Kiron V, Dias J, Fernandes JMO, Olsvik PA, Siriyappagouder P, Vatsos I, Schmid-Staiger U, Frick K and Cardoso M. Front. Nutr. 8:797452.
	Supplementary Table 6: Differentially expressed genes (|Log2 fold-change| ≥ 1, q-value < 0.05) obtained by comparing the algal glucan group (AG) with the high cholesterol (HC) group. Each treatment group consisted of at least five biological replicates.
	Official gene symbol	Log2 Fold Change	p adjusted	Gene names
	LOC100534786	-23.5951	0.002492	uncharacterized LOC100534786
	si:ch211-285c6.4	-22.6114	0.00469181	si:ch211-285c6.4
	LOC100535167	-5.54055	0.00560579	uncharacterized LOC100535167
	krt15	-5.47071	0.0139394	keratin 15
	itln3	-5.4066	0.0375328	intelectin 3
	cyp4v8	-4.98916	0.0497926	cytochrome P450, family 4, subfamily V, polypeptide 8
	si:dkey-7i4.24	-4.46363	0.0280061	si:dkey-7i4.24
	eif4a1b	-3.92333	0.0280061	eukaryotic translation initiation factor 4A1B
	si:dkey-7f3.14	-3.38678	0.0231113	si:dkey-7f3.14
	lrrc58a	-3.16936	0.0408835	leucine rich repeat containing 58a
	odc1	-2.28761	0.00665712	ornithine decarboxylase 1
	slc25a25a	-2.00746	0.0408835	solute carrier family 25 member 25a
	calua	-1.80552	0.0497926	calumenin a
	si:ch73-144d13.7	-1.4201	0.0486472	si:ch73-144d13.7
	abcf2a	-1.40571	0.0426271	ATP-binding cassette, sub-family F (GCN20), member 2a
	b4galt7	-1.26237	0.0276146	xylosylprotein beta 1,4-galactosyltransferase, polypeptide 7 (galactosyltransferase I)
	ptp4a3	-1.23153	0.0474775	protein tyrosine phosphatase 4A3a
	ficd	-1.10475	0.0432695	FIC domain containing
	ago3b	-1.03688	0.0336782	argonaute RISC catalytic component 3b
	LOC110439080	1.0154	0.0223179	uncharacterized LOC110439080
	si:ch211-157b11.12	1.05001	0.03581	si:ch211-157b11.12
	pcmtd1	1.08636	0.0384748	protein-L-isoaspartate (D-aspartate) O-methyltransferase domain containing 1
	LOC103908612	1.10594	0.0153103	gastrula zinc finger protein XlCGF49.1-like
	si:ch211-235i11.4	1.12326	0.0287216	si:ch211-235i11.4
	LOC103909394	1.18294	0.0440108
	eaf1	1.31431	0.0384748	ELL associated factor 1
	si:dkey-42i9.4	1.43551	0.020635	si:dkey-42i9.4
	znrf2a	1.4874	0.0497926	zinc and ring finger 2a
	crybb3	1.59147	0.0486472	crystallin, beta B3
	zgc:174931	1.68929	0.0231113	zgc:174931
	nupr1	1.7316	0.0336782
	rpl21	2.21295	0.0436463	ribosomal protein L21
	cited2	2.4791	0.0280061	Cbp/p300-interacting transactivator, with Glu/Asp-rich carboxy-terminal domain, 2
	sst5	2.63713	0.0280061	somatostatin 5
	LOC103911520	2.90472	0.0287216	uncharacterized LOC103911520
	LOC101886111	3.02856	0.0223179	oocyte zinc finger protein XlCOF6-like
	ftr69	3.28747	0.0424071	finTRIM family, member 69
	zgc:172067	3.51059	0.0486472	zgc:172067
	si:ch1073-358c10.1	3.61513	0.0336782	si:ch1073-358c10.1
	zgc:153219	3.61716	0.0280061	zgc:153219
	si:dkey-250k15.10	3.83766	0.00665712	si:dkey-250k15.10
	ccdc171	3.83902	0.0319672	coiled-coil domain containing 171
	si:dkey-28n18.9	3.98077	0.0497926	si:dkey-28n18.9
	dytn	4.27659	0.0223179	dystrotelin
	casp3a	4.54287	0.0177735	caspase 3, apoptosis-related cysteine peptidase a
	ctsl.1	4.67073	0.0276146	cathepsin L.1
	ctsbb	5.09714	0.0280061	cathepsin Bb
	LOC100148115	5.09857	0.0456229	cytochrome P450 2F2-like
	si:ch211-266g18.9	5.34424	0.0336782	si:ch211-266g18.9
	xirp1	5.60794	0.0280061	xin actin binding repeat containing 1
	zgc:171731	5.73352	0.0139394
	zgc:92137	5.83544	0.0497926	zgc:92137
	lrp2b	6.02969	0.00283224	low density lipoprotein receptor-related protein 2b
	LOC100538302	6.37707	0.0280061	uncharacterized LOC100538302
	cubn	7.22865	0.000979353	cubilin (intrinsic factor-cobalamin receptor)
	ifi30	8.10642	0.00170838	IFI30 lysosomal thiol reductase
	LOC110438236	8.28163	0.00472724	macrophage mannose receptor 1-like
	LOC110438235	8.94594	0.00853751	galactose-specific lectin nattectin-like
	LOC100537272	9.10916	0.000121955	macrophage mannose receptor 1-like
	eve1	20.718	0.0139394	even-skipped-like1
	LOC110438856	21.287	0.00995594	CD209 antigen-like protein A
	ccl36.1	22.9302	3.19338e-12	chemokine (C-C motif) ligand 36, duplicate 1

## Sheet: Supplementary Table 7
		Management of hypercholesterolemia through dietary ß-glucans –insights from a zebrafish model Gora AH, Rehman S, Kiron V, Dias J, Fernandes JMO, Olsvik PA, Siriyappagouder P, Vatsos I, Schmid-Staiger U, Frick K and Cardoso M. Front. Nutr. 8:797452.
		Supplementary Table 7: Differentially expressed genes (|Log2 fold-change| ≥ 1, q-value < 0.05) obtained by comparing the oat glucan group (OG) with the high cholesterol (HC) group . Each treatment group consisted of at least five biological replicates.
		Official gene symbol	Log2 Fold Change	p adjusted	Gene names
		zgc:158417	-23.2858	<0.001	zgc:158417
		LOC100329836	-21.5973	0.00181369	ribonuclease inhibitor-like
		LOC110438426	-21.3079	0.00207105	uncharacterized LOC110438426
		hoxc12a	-20.423	2.03778e-10	homeobox C12a
		hoxc13a	-16.6747	0.00612488	homeobox C13a
		hoxd13a	-14.8741	0.0322533	homeobox D13a
		hoxa13a	-7.33626	0.028071	homeobox A13a
		slc10a2	-6.49846	0.0223304	solute carrier family 10 member 2
		arpc4l	-6.37076	0.0244976	actin related protein 2/3 complex, subunit 4, like
		sec61g	-6.05179	0.00644453	SEC61 translocon gamma subunit
		fabp6	-5.18537	0.0341676	fatty acid binding protein 6, ileal (gastrotropin)
		gig2g	-5.05038	0.0470446	grass carp reovirus (GCRV)-induced gene 2g
		LOC100331996	-4.75286	0.0409145	uncharacterized LOC100331996
		eno1a	-4.7271	0.0265646	enolase 1a, (alpha)
		tm9sf2	-4.67163	0.00166415	transmembrane 9 superfamily member 2
		iffo2b	-4.40023	0.00864504	intermediate filament family orphan 2b
		cyp26a1	-4.37424	0.00252917	cytochrome P450, family 26, subfamily A, polypeptide 1
		aifm3	-4.18297	0.0379669	apoptosis inducing factor, mitochondria associated 3
		kcnh7	-4.1765	0.0416736	potassium channel, voltage gated eag related subfamily H, member 7
		kcnab1b	-3.80072	0.00683544	potassium voltage-gated channel, shaker-related subfamily, beta member 1 b
		si:dkey-7i4.24	-3.75105	0.0304689	si:dkey-7i4.24
		rtn4rl2a	-3.72753	0.00221747	reticulon 4 receptor-like 2 a
		tpk1	-3.55631	0.0408302	thiamin pyrophosphokinase 1
		si:dkey-148h10.5	-3.42406	0.0324806	si:dkey-148h10.5
		slc16a9b	-3.39697	0.000113184	solute carrier family 16 member 9b
		eif4a1b	-3.22246	0.0335592	eukaryotic translation initiation factor 4A1B
		nlgn4a	-3.20963	0.00967795
		si:dkey-202b22.6	-3.18957	0.0341134	si:dkey-202b22.6
		cdc20	-3.12274	0.00181369	cell division cycle 20 homolog
		ube2c	-3.11447	0.00104608	ubiquitin-conjugating enzyme E2C
		cnnm2b	-3.09803	0.0463363	cyclin and CBS domain divalent metal cation transport mediator 2b
		prc1b	-3.08469	0.00864504	protein regulator of cytokinesis 1b
		prc1a	-3.03911	0.00320904	protein regulator of cytokinesis 1a
		aurka	-3.0254	0.0112745	aurora kinase A
		tacc3	-3.01062	0.00864504	transforming, acidic coiled-coil containing protein 3
		kif20a	-2.9967	0.00286431	kinesin family member 20A
		ccnb1	-2.95165	0.0025141	cyclin B1
		LOC110438125	-2.9382	0.0277305	zonadhesin-like
		hsp70.3	-2.90734	0.0132761	heat shock cognate 70-kd protein, tandem duplicate 3
		fam168b	-2.89534	0.00932115	family with sequence similarity 168 member B
		zmp:0000000650	-2.89022	0.0411289	zmp:0000000650
		spdl1	-2.86415	0.00864504	spindle apparatus coiled-coil protein 1
		LOC103910140	-2.86125	0.013377	CD59 glycoprotein-like
		bub1	-2.85486	0.015823	BUB1 mitotic checkpoint serine/threonine kinase
		cenpe	-2.80592	0.0124765	centromere protein E
		odc1	-2.76323	5.03485e-05	ornithine decarboxylase 1
		lrrc7	-2.74618	0.0164719	leucine rich repeat containing 7
		si:ch211-156j22.4	-2.74457	0.0116339	si:ch211-156j22.4
		sgol1	-2.72247	0.020086
		hspa5	-2.69841	4.09712e-05	heat shock protein 5
		ccnf	-2.69803	0.021466	cyclin F
		zgc:194627	-2.66767	0.00483419	zgc:194627
		tgm5l	-2.66753	0.0331976	transglutaminase 5, like
		si:ch211-266i6.3	-2.65048	0.0470437	si:ch211-266i6.3
		hmmr	-2.63969	0.0331138	hyaluronan-mediated motility receptor (RHAMM)
		glt8d2	-2.63293	0.0034548	glycosyltransferase 8 domain containing 2
		iqgap3	-2.61601	0.0252431	IQ motif containing GTPase activating protein 3
		parpbp	-2.56629	0.0289022	PARP1 binding protein
		g2e3	-2.56003	0.0397323	G2/M-phase specific E3 ubiquitin protein ligase
		ect2	-2.53785	0.018233	epithelial cell transforming 2
		casc5	-2.52792	0.0308322
		kpna2	-2.52508	0.00232983	karyopherin alpha 2 (RAG cohort 1, importin alpha 1)
		si:dkey-25o16.4	-2.51413	0.0188546	si:dkey-25o16.4
		ckap2l	-2.5012	0.0380141	cytoskeleton associated protein 2-like
		kif2c	-2.4918	0.0287691	kinesin family member 2C
		si:ch211-265o23.1	-2.49113	0.0126878	si:ch211-265o23.1
		tpx2	-2.44116	0.020897	TPX2 microtubule nucleation factor
		si:ch211-69g19.2	-2.42906	0.00207153	si:ch211-69g19.2
		itga3b	-2.42603	0.00118741	integrin, alpha 3b
		cdkn1a	-2.4212	0.000235202	cyclin-dependent kinase inhibitor 1A
		si:ch211-126c2.4	-2.37562	0.0410084	si:ch211-126c2.4
		crb2b	-2.36681	0.00321549	crumbs cell polarity complex component 2b
		bub1ba	-2.34568	0.0331989	BUB1 mitotic checkpoint serine/threonine kinase Ba
		dnajb9b	-2.32789	0.000891836	DnaJ heat shock protein family (Hsp40) member B9b
		rtkn2a	-2.32268	0.0127574	rhotekin 2a
		epdr1	-2.30605	0.0411289	ependymin related 1
		slc16a6b	-2.29872	0.0106392	solute carrier family 16 member 6b
		kif11	-2.29128	0.0311967	kinesin family member 11
		unc5db	-2.27481	0.00652141	unc-5 netrin receptor Db
		dph3	-2.26694	0.00221747	diphthamide biosynthesis 3
		cenpw	-2.266	0.00251997	centromere protein W
		mad2l1	-2.22632	0.0357456	MAD2 mitotic arrest deficient-like 1 (yeast)
		hyou1	-2.20318	1.96069e-05	hypoxia up-regulated 1
		si:ch211-244o22.2	-2.19589	0.0166486	si:ch211-244o22.2
		pimr67	-2.19021	0.0341134	Pim proto-oncogene, serine/threonine kinase, related 67
		nusap1	-2.1886	0.0359441	nucleolar and spindle associated protein 1
		mki67	-2.17862	0.00696873	marker of proliferation Ki-67
		cep55l	-2.17261	0.0243987	centrosomal protein 55 like
		pdia4	-2.16643	0.00181369	protein disulfide isomerase family A, member 4
		kifc1	-2.15887	0.0356753	kinesin family member C1
		si:ch211-198m17.1	-2.15738	0.0273491	si:ch211-198m17.1
		anln	-2.15626	0.0487631	anillin, actin binding protein
		mtfr2	-2.14537	0.0300842	mitochondrial fission regulator 2
		cenpf	-2.14354	0.0361869	centromere protein F
		poc1a	-2.13965	0.0301191	POC1 centriolar protein A
		paqr7b	-2.04603	0.00118741	progestin and adipoQ receptor family member VII, b
		zgc:153343	-2.02534	0.00185281	zgc:153343
		wu:fj58g06	-2.02523	0.0424804
		slc3a2b	-2.01957	0.0271381	solute carrier family 3 member 2b
		pde11a	-2.01544	0.0450709	phosphodiesterase 11a
		incenp	-2.01289	0.0293366	inner centromere protein
		LOC100005908	-1.99914	0.0457655	apolipoprotein A-IV-like
		LOC553492	-1.998	0.000209493	transcription factor TFIIIB component B'' homolog
		hpdl	-1.99436	0.00140132	4-hydroxyphenylpyruvate dioxygenase-like
		LOC100537263	-1.97215	0.0463363	PDZ domain-containing RING finger protein 4-like
		slc25a25b	-1.9713	0.0141734	solute carrier family 25 member 25b
		slc45a4	-1.95881	0.021466
		hsp90b1	-1.95579	0.00286431	heat shock protein 90, beta (grp94), member 1
		chchd5	-1.92181	0.0117626	coiled-coil-helix-coiled-coil-helix domain containing 5
		knstrn	-1.90211	0.0331976	kinetochore localized astrin (SPAG5) binding protein
		wnk4b	-1.89968	0.0491197	WNK lysine deficient protein kinase 4b
		pprc1	-1.88442	0.00542971	PPARG related coactivator 1
		mylipb	-1.88172	0.0364575	myosin regulatory light chain interacting protein b
		samhd1	-1.87731	0.0132761	SAM domain and HD domain 1
		kif20bb	-1.87305	0.0308322	kinesin family member 20Bb
		pdia6	-1.85808	0.00105932	protein disulfide isomerase family A, member 6
		dclk1a	-1.81208	0.0195086	doublecortin-like kinase 1a
		b4galnt2.1	-1.79572	0.0416736	beta-1,4-N-acetyl-galactosaminyl transferase 2, tandem duplicate 1
		rbpjl	-1.77016	0.0116445	recombination signal binding protein for immunoglobulin kappa J region-like
		abcf2a	-1.76924	0.000891836	ATP-binding cassette, sub-family F (GCN20), member 2a
		slc35b1	-1.76074	0.000202214	solute carrier family 35 member B1
		morn4	-1.7221	0.00674922	MORN repeat containing 4
		higd1a	-1.68555	0.0243987	HIG1 hypoxia inducible domain family, member 1A
		snu13a	-1.66748	0.021466	SNU13 homolog, small nuclear ribonucleoprotein a (U4/U6.U5)
		LOC100536757	-1.65452	0.00561738	very low-density lipoprotein receptor-like
		dnajc21	-1.64794	0.00207153	DnaJ heat shock protein family (Hsp40) member C21
		galnt8b.2	-1.64155	0.00376806	polypeptide N-acetylgalactosaminyltransferase 8b, tandem duplicate 2
		zgc:91849	-1.64149	0.019374	zgc:91849
		dnajb9a	-1.62768	0.00373317	DnaJ heat shock protein family (Hsp40) member B9a
		smap2	-1.62712	0.0463363	small ArfGAP2
		atf6	-1.61882	0.0258953	activating transcription factor 6
		raraa	-1.61848	0.0294778	retinoic acid receptor, alpha a
		rgs12a	-1.60057	0.0374939	regulator of G protein signaling 12a
		ficd	-1.56375	0.000112483	FIC domain containing
		ptp4a3	-1.55915	0.00104608
		gpr180	-1.54174	0.0243987	G protein-coupled receptor 180
		sdf2l1	-1.52169	0.0102112	stromal cell-derived factor 2-like 1
		slc7a3a	-1.50672	0.015823	solute carrier family 7 member 3a
		tram1	-1.49715	0.0120283	translocation associated membrane protein 1
		fosab	-1.4844	0.0243845	v-fos FBJ murine osteosarcoma viral oncogene homolog Ab
		slc12a2	-1.47497	0.0420765	solute carrier family 12 member 2
		eif4a1a	-1.46239	0.00561738	eukaryotic translation initiation factor 4A1A
		atp1b2a	-1.45861	0.00742638	ATPase Na+/K+ transporting subunit beta 2a
		raver1	-1.444	0.0400606	ribonucleoprotein, PTB-binding 1
		si:ch211-195b11.7	-1.44039	0.00504654
		cnpy2	-1.43726	0.0101181	canopy FGF signaling regulator 2
		calr3b	-1.43496	0.0127574	calreticulin 3b
		si:dkey-32e6.3	-1.4283	0.0239584	si:dkey-32e6.3
		mid1ip1l	-1.42201	0.0270268	MID1 interacting protein 1, like
		dnajb11	-1.40393	0.00522968	DnaJ heat shock protein family (Hsp40) member B11
		serp1	-1.40391	0.00597054	stress-associated endoplasmic reticulum protein 1
		si:ch211-231f6.6	-1.40218	0.0141628	si:ch211-231f6.6
		tmco1	-1.39588	0.000891836	transmembrane and coiled-coil domains 1
		si:ch211-209a2.1	-1.39538	0.00671587	si:ch211-209a2.1
		entpd4	-1.38621	0.00204412	ectonucleoside triphosphate diphosphohydrolase 4
		atp2a2a	-1.38501	0.0116216	ATPase sarcoplasmic/endoplasmic reticulum Ca2+ transporting 2a
		hmgb2b	-1.3771	0.00504654	high mobility group box 2b
		LOC101884407	-1.37098	0.0366123	uncharacterized LOC101884407
		xpo1a	-1.35447	0.00864504	exportin 1 (CRM1 homolog, yeast) a
		znf598	-1.3488	0.0117626	zinc finger protein 598
		zgc:153115	-1.3342	0.0122015	zgc:153115
		chchd4a	-1.33375	0.0227983	coiled-coil-helix-coiled-coil-helix domain containing 4a
		h2afvb	-1.33251	0.00252917
		smpd2a	-1.32435	0.0173787	sphingomyelin phosphodiesterase 2a
		slc20a1b	-1.31943	0.00421031	solute carrier family 20 member 1b
		sdf2	-1.31835	0.00617733	stromal cell-derived factor 2
		slc25a38b	-1.29855	0.0122015	solute carrier family 25 member 38b
		pop1	-1.27745	0.00972286	POP1 homolog, ribonuclease P/MRP subunit
		smarcad1b	-1.27485	0.00652141	SWI/SNF-related, matrix-associated actin-dependent regulator of chromatin, subfamily a, containing DEAD/H box 1 b
		c23h20orf24	-1.27199	0.0312939
		mthfd2	-1.27182	0.0261068	methylenetetrahydrofolate dehydrogenase (NADP+ dependent) 2, methenyltetrahydrofolate cyclohydrolase
		ppan	-1.27052	0.00298237	peter pan homolog
		dhx30	-1.2684	0.00847263	DEAH (Asp-Glu-Ala-His) box helicase 30
		ago3b	-1.2667	0.000956461	argonaute RISC catalytic component 3b
		zmynd19	-1.25037	0.00374029	zinc finger, MYND-type containing 19
		smyd5	-1.22873	0.0294778	SMYD family member 5
		olfml2ba	-1.22243	0.00341973	olfactomedin-like 2Ba
		cyb561d2	-1.22165	0.0270268	cytochrome b561 family, member D2
		klf2b	-1.22056	0.0331989	Kruppel-like factor 2b
		zbtb21	-1.21482	0.00207153	zinc finger and BTB domain containing 21
		tbrg4	-1.21306	0.0103071	transforming growth factor beta regulator 4
		sorbs3	-1.19998	0.032258	sorbin and SH3 domain containing 3
		chgb	-1.1975	0.0219186	chromogranin B
		srm	-1.17976	0.00469421	spermidine synthase
		usp54a	-1.17484	0.0416736	ubiquitin specific peptidase 54a
		timm10	-1.16551	0.0417947	translocase of inner mitochondrial membrane 10 homolog (yeast)
		atp6v0a2b	-1.16345	0.0165534	ATPase H+ transporting V0 subunit a2b
		nop2	-1.15857	0.021466	NOP2 nucleolar protein homolog (yeast)
		stim2b	-1.15727	0.0416736	stromal interaction molecule 2b
		LOC100000545	-1.1552	0.035393	G-protein coupled bile acid receptor 1-like
		g3bp1	-1.15346	0.00932585	GTPase activating protein (SH3 domain) binding protein 1
		gmppb	-1.14044	0.00967795	GDP-mannose pyrophosphorylase B
		srp14	-1.13814	0.0324806	signal recognition particle 14
		si:ch211-246m6.4	-1.13752	0.0292301	si:ch211-246m6.4
		ralaa	-1.13293	0.0100747	v-ral simian leukemia viral oncogene homolog Aa (ras related)
		sae1	-1.12271	0.0473142	SUMO1 activating enzyme subunit 1
		nop58	-1.12066	0.0211631	NOP58 ribonucleoprotein homolog (yeast)
		hspd1	-1.11138	0.0296621	heat shock 60 protein 1
		dnajc2	-1.10829	0.000112483	DnaJ (Hsp40) homolog, subfamily C, member 2
		junbb	-1.10628	0.0158353	JunB proto-oncogene, AP-1 transcription factor subunit b
		kcnj6	-1.1001	0.0478552	potassium inwardly rectifying channel subfamily J member 6
		dkc1	-1.09622	0.0445656	dyskeratosis congenita 1, dyskerin
		top1l	-1.09046	0.00181369	DNA topoisomerase I, like
		plpp6	-1.08599	0.00671587	phospholipid phosphatase 6
		dynll1	-1.08485	0.00967795	dynein, light chain, LC8-type 1
		rpp25l	-1.07384	0.00207153	ribonuclease P/MRP 25 subunit-like
		gpam	-1.069	0.0457044	glycerol-3-phosphate acyltransferase, mitochondrial
		sap130b	-1.06637	0.0131759	Sin3A-associated protein b
		spred2b	-1.06183	0.0320445	sprouty related EVH1 domain containing 2b
		bzw1b	-1.04924	0.00967795	basic leucine zipper and W2 domains 1b
		mars	-1.04684	0.0112745
		nolc1	-1.04069	0.00728627	nucleolar and coiled-body phosphoprotein 1
		b4galt7	-1.04058	0.0320445	xylosylprotein beta 1,4-galactosyltransferase, polypeptide 7 (galactosyltransferase I)
		rcc1	-1.03881	0.0487177	regulator of chromosome condensation 1
		ppih	-1.0346	0.0200481	peptidylprolyl isomerase H (cyclophilin H)
		kri1	-1.02117	0.019374	KRI1 homolog
		gmppab	-1.02087	0.0120283	GDP-mannose pyrophosphorylase Ab
		mtdhb	-1.01837	0.0104726	metadherin b
		spry4	-1.01749	0.0463363	sprouty homolog 4 (Drosophila)
		atad3	-1.01056	0.0381403	ATPase family AAA domain containing 3
		ylpm1	-1.00825	0.0116216	YLP motif containing 1
		wdr75	-1.00317	0.0396879	WD repeat domain 75
		tmem70	-1.0024	0.0185477	transmembrane protein 70
		nxnl2	1.01133	0.00990909	nucleoredoxin like 2
		clpxa	1.0124	0.0034548	caseinolytic mitochondrial matrix peptidase chaperone subunit a
		LOC568584	1.01699	0.0120283
		cst3	1.01812	0.0311682	cystatin C (amyloid angiopathy and cerebral hemorrhage)
		LOC561230	1.01976	0.0248867	zinc finger protein OZF-like
		spsb4b	1.02235	0.0160157	splA/ryanodine receptor domain and SOCS box containing 4b
		si:rp71-1h20.5	1.02507	0.0298982	si:rp71-1h20.5
		tbxas1	1.02648	0.0113859	thromboxane A synthase 1 (platelet)
		si:ch211-155e24.3	1.03002	0.0401701	si:ch211-155e24.3
		LOC108178999	1.03732	0.00967795	kelch-like protein 12
		dusp22a	1.04004	0.0400606	dual specificity phosphatase 22a
		LOC110438252	1.04027	0.0465415	gastrula zinc finger protein XlCGF28.1-like
		si:ch73-138e16.2	1.04143	0.0311967	si:ch73-138e16.2
		etfdh	1.04386	0.00251997	electron transfer flavoprotein dehydrogenase
		nek6	1.05132	0.047478	NIMA-related kinase 6
		abcd3a	1.05531	0.0296009	ATP-binding cassette, sub-family D (ALD), member 3a
		dcaf11	1.06622	0.0160072	ddb1 and cul4 associated factor 11
		kita	1.07835	0.0320017	KIT proto-oncogene, receptor tyrosine kinase a
		irf2	1.07967	0.00858805	interferon regulatory factor 2
		ei24	1.07967	0.0427246	EI24 autophagy associated transmembrane protein
		akt1s1	1.08061	0.021466	AKT1 substrate 1 (proline-rich)
		trim44	1.08382	0.00251997	tripartite motif containing 44
		acadvl	1.08382	0.0167307	acyl-CoA dehydrogenase very long chain
		si:ch1073-287p18.1	1.0911	0.0321763	si:ch1073-287p18.1
		ildr1b	1.09255	0.00378891	immunoglobulin-like domain containing receptor 1b
		ttc7a	1.09311	0.00400392	tetratricopeptide repeat domain 7A
		mtx3	1.103	0.0137665	metaxin 3
		cideb	1.10533	0.0300842	cell death inducing DFFA like effector b
		impdh1b	1.10586	0.0422909	IMP (inosine 5'-monophosphate) dehydrogenase 1b
		ccng2	1.10723	0.0045407	cyclin G2
		trim107	1.10955	0.047478	tripartite motif containing 107
		zgc:113343	1.11128	0.0470446	zgc:113343
		LOC110437829	1.11231	0.0463363	cytochrome P450 2D6-like
		nuak2	1.12617	0.0429752	NUAK family, SNF1-like kinase, 2
		LOC101884686	1.12906	0.0160157	zinc finger protein 239-like
		LOC103908612	1.13545	0.00239834	gastrula zinc finger protein XlCGF49.1-like
		uros	1.14133	0.0294491	uroporphyrinogen III synthase
		si:dkey-228b2.5	1.14941	0.00181369
		hsd3b7	1.1505	0.0228433	hydroxy-delta-5-steroid dehydrogenase, 3 beta- and steroid delta-isomerase
		nudt17	1.15472	0.045192	nudix (nucleoside diphosphate linked moiety X)-type motif 17
		zgc:193801	1.15579	0.00207105	zgc:193801
		LOC103909394	1.1572	0.0156425
		dedd1	1.16657	0.0243845	death effector domain-containing 1
		dfna5b	1.16691	0.0416736
		cyhr1	1.17132	0.0416736	cysteine/histidine-rich 1
		shoc2	1.17633	0.0173242	SHOC2 leucine rich repeat scaffold protein
		ech1	1.1791	0.0111053	enoyl CoA hydratase 1, peroxisomal
		tnrc6c2	1.18254	0.00884102	trinucleotide repeat containing adaptor 6C2
		hmox2a	1.18391	0.0216972	heme oxygenase 2a
		sqstm1	1.18397	0.000435104	sequestosome 1
		tmem106ba	1.19298	2.54516e-05	transmembrane protein 106Ba
		mbtps2	1.19306	0.00181369	membrane-bound transcription factor peptidase, site 2
		plekhb2	1.19691	0.00760901	pleckstrin homology domain containing, family B (evectins) member 2
		wdr45	1.19886	0.00760901	WD repeat domain 45
		palm3	1.20189	0.0320445	paralemmin 3
		klhl12	1.20895	0.00614295	kelch-like family member 12
		si:ch211-235i11.4	1.2141	0.00296221	si:ch211-235i11.4
		dhrs13a.3	1.21522	0.0132761	dehydrogenase/reductase (SDR family) member 13a, duplicate 3
		zgc:162816	1.21752	0.0417947	zgc:162816
		mfsd4aa	1.22116	0.0392752	major facilitator superfamily domain containing 4Aa
		thap4	1.22163	0.0326442	THAP domain containing 4
		mylk5	1.22358	0.00671587	myosin, light chain kinase 5
		hnf4b	1.22755	0.00864504	hepatic nuclear factor 4, beta
		tcn2	1.23865	0.0442246	transcobalamin II
		manea	1.23943	0.00582287	mannosidase, endo-alpha
		aldh2.2	1.24163	0.0322533	aldehyde dehydrogenase 2 family member, tandem duplicate 2
		LOC101882267	1.24534	0.0436918	zinc finger protein 501-like
		LOC110437757	1.24573	0.0171449	piggyBac transposable element-derived protein 3-like
		erbb3a	1.24619	0.0243987	erb-b2 receptor tyrosine kinase 3a
		gb:bm035769	1.24936	0.0381594	expressed sequence BM035769
		ugt1ab	1.25064	0.0431972	UDP glucuronosyltransferase 1 family a, b
		atg9b	1.25158	0.032762	autophagy related 9B
		acadm	1.26042	0.00221747	acyl-CoA dehydrogenase medium chain
		arhgap27l	1.27707	5.03485e-05	Rho GTPase activating protein 27, like
		ankib1b	1.28206	0.00236717	ankyrin repeat and IBR domain containing 1b
		fbxo8	1.28803	0.000142107	F-box protein 8
		LOC562542	1.29656	0.0116216	uncharacterized LOC562542
		slc29a3	1.30191	0.00204412	solute carrier family 29 member 3
		pcmtd1	1.30438	0.00140132	protein-L-isoaspartate (D-aspartate) O-methyltransferase domain containing 1
		acp2	1.30553	0.000361142	acid phosphatase 2, lysosomal
		si:dkey-12e7.1	1.30623	0.00410845	si:dkey-12e7.1
		LOC110439080	1.32265	7.55196e-05	uncharacterized LOC110439080
		LOC100333521	1.32593	0.0197063	cathepsin Z-like
		LOC101884968	1.33265	0.0369163	regulator of microtubule dynamics protein 2-like
		spsb3a	1.35122	0.000707215	splA/ryanodine receptor domain and SOCS box containing 3a
		ephx1	1.36049	0.0289113	epoxide hydrolase 1, microsomal (xenobiotic)
		nfe2l1a	1.37511	0.047478	nuclear factor, erythroid 2-like 1a
		zgc:158619	1.37726	0.00252917	zgc:158619
		zgc:112023	1.37965	0.0100747	zgc:112023
		ids	1.38609	1.97121e-05	iduronate 2-sulfatase
		si:ch211-160e1.5	1.38942	0.00943063
		adck3	1.39069	0.00286431
		retsat	1.39349	0.00261659	retinol saturase (all-trans-retinol 13,14-reductase)
		lonp2	1.39947	0.00202071	lon peptidase 2, peroxisomal
		pir	1.40364	1.96069e-05	pirin
		agmo	1.4132	0.007044	alkylglycerol monooxygenase
		eif4e3	1.4158	0.000222012	eukaryotic translation initiation factor 4E family member 3
		ulk1b	1.41865	0.0416736	unc-51 like autophagy activating kinase 1
		slc6a13	1.42526	0.003474	solute carrier family 6 member 13
		chp2	1.43314	0.0321763	calcineurin-like EF-hand protein 2
		hhla2b.2	1.44777	0.00118961	HERV-H LTR-associating 2b, tandem duplicate 2
		stra6l	1.45802	0.0211631	STRA6-like
		abtb1	1.46095	0.0485069	ankyrin repeat and BTB (POZ) domain containing 1
		dhrsx	1.4616	0.0325193	dehydrogenase/reductase (SDR family) X-linked
		bco2a	1.46308	0.0199408	beta-carotene oxygenase 2a
		zgc:174906	1.48297	0.0106902	zgc:174906
		map1lc3a	1.48987	0.000923272	microtubule-associated protein 1 light chain 3 alpha
		tcaim	1.51252	0.0120283	T cell activation inhibitor, mitochondrial
		phyh	1.51729	0.00847263	phytanoyl-CoA 2-hydroxylase
		selenbp1	1.52148	0.0335592	selenium binding protein 1
		si:dkey-42i9.4	1.53264	0.00202071	si:dkey-42i9.4
		ndrg1a	1.53555	0.00181369	N-myc downstream regulated 1a
		zgc:174931	1.54566	0.0120828	zgc:174931
		LOC108183925	1.54956	0.0416736	gastrula zinc finger protein XlCGF57.1-like
		hbp1	1.56035	0.0226065	HMG-box transcription factor 1
		rnf11a	1.56312	0.00103481	ring finger protein 11a
		gstk4	1.5702	0.0244743	glutathione S-transferase kappa 4
		acbd5a	1.58916	0.0137551	acyl-CoA binding domain containing 5a
		cat	1.59216	0.0491197	catalase
		acaa2	1.60877	0.0397323	acetyl-CoA acyltransferase 2
		cyp4t8	1.6264	0.0490549	cytochrome P450, family 4, subfamily T, polypeptide 8
		pdlim2	1.64841	0.0285924	PDZ and LIM domain 2 (mystique)
		LOC103910107	1.67192	0.0158734	NACHT, LRR and PYD domains-containing protein 3
		rnf103	1.68527	2.16829e-05	ring finger protein 103
		crot	1.7206	0.000209493	carnitine O-octanoyltransferase
		LOC101885965	1.73923	0.00166059	uncharacterized LOC101885965
		znrf2a	1.74316	0.00251997	zinc and ring finger 2a
		cyp1d1	1.77339	0.0411515	cytochrome P450, family 1, subfamily D, polypeptide 1
		cyp27a7	1.78615	0.00181369	cytochrome P450, family 27, subfamily A, polypeptide 7
		pdk4	1.79901	0.00597054	pyruvate dehydrogenase kinase, isozyme 4
		crybb3	1.80496	0.0034548	crystallin, beta B3
		si:dkeyp-72g9.4	1.83934	0.00932585	si:dkeyp-72g9.4
		si:ch211-95j8.5	1.86422	0.0381881
		si:ch1073-165f9.2	1.87846	0.00178271	si:ch1073-165f9.2
		slc34a2b	1.90348	0.0241294	solute carrier family 34 member 2b
		ugt5g1	1.92582	0.0192135	UDP glucuronosyltransferase 5 family, polypeptide G1
		zgc:136333	1.93181	0.00803369	zgc:136333
		cyp27a1.2	2.01114	0.00613066	cytochrome P450, family 27, subfamily A, polypeptide 1, gene 2
		klhl24b	2.02668	0.00181369	kelch-like family member 24b
		xdh	2.18454	0.00117379	xanthine dehydrogenase
		si:ch211-214p13.8	2.25655	0.0173461	si:ch211-214p13.8
		zgc:103438	2.26484	0.0463363	zgc:103438
		nudt18	2.30017	0.0056747	nudix (nucleoside diphosphate linked moiety X)-type motif 18
		me1	2.33294	0.0358273	malic enzyme 1, NADP(+)-dependent, cytosolic
		LOC103911520	2.42178	0.0337981	uncharacterized LOC103911520
		fam160b2	2.4755	0.0261908	family with sequence similarity 160 member B2
		ypel3	2.47637	0.000361142	yippee-like 3
		tgfbi	2.56245	0.00447727	transforming growth factor, beta-induced
		bnip3	2.76092	0.0199012	BCL2 interacting protein 3
		si:dkey-286h2.3	2.8054	0.0163312	si:dkey-286h2.3
		sst5	2.94416	0.00202071	somatostatin 5
		ttpa	3.06801	0.0463363	tocopherol (alpha) transfer protein
		spp2	3.1613	0.0402116	secreted phosphoprotein 2
		slc25a32a	3.18033	0.0034548	solute carrier family 25 member 32a
		creb3l3l	3.1971	0.0410084	cAMP responsive element binding protein 3-like 3 like
		hrh3	3.21415	0.0471964	histamine receptor H3
		cyp2k20	3.24563	0.010545	cytochrome P450, family 2, subfamily k, polypeptide 20
		cyp2k18	3.35965	0.000127001	cytochrome P450, family 2, subfamily K, polypeptide 18
		LOC792450	3.44424	0.0465643	uncharacterized LOC792450
		slc14a2	3.44721	0.0062632	solute carrier family 14 member 2
		tapt1b	3.57836	0.0121958	transmembrane anterior posterior transformation 1b
		si:ch1073-358c10.1	3.64643	0.0079911	si:ch1073-358c10.1
		zgc:113142	3.69814	0.022006	zgc:113142
		adgrf8	3.94912	0.0220556	adhesion G protein-coupled receptor F8
		zgc:123275	3.95115	0.00207153
		elovl6	4.15112	0.0323681	ELOVL fatty acid elongase 6
		LOC103910448	4.24504	0.0158374	plexin-C1-like
		grm8b	4.44443	0.0416736	glutamate receptor, metabotropic 8b
		LOC100148115	4.4966	0.0331976	cytochrome P450 2F2-like
		si:dkey-33b17.3	4.63958	0.00207105	si:dkey-33b17.3
		mgst1.2	5.89566	0.00227896	microsomal glutathione S-transferase 1.2
		zgc:171731	6.82027	0.000169094
		ifi30	6.98588	0.00252917	IFI30 lysosomal thiol reductase
		si:dkey-183k8.2	11.0872	0.00382982	si:dkey-183k8.2
		LOC110438856	16.5698	0.025998	CD209 antigen-like protein A
		LOC103910293	20.3822	0.000113184	uncharacterized LOC103910293
		ccl36.1	21.2238	2.03778e-10	chemokine (C-C motif) ligand 36, duplicate 1

## Sheet: Supplementary Table 8
	Management of hypercholesterolemia through dietary ß-glucans –insights from a zebrafish model Gora AH, Rehman S, Kiron V, Dias J, Fernandes JMO, Olsvik PA, Siriyappagouder P, Vatsos I, Schmid-Staiger U, Frick K and Cardoso M. Front. Nutr. 8:797452.
	Supplementary Table 8: Differentially expressed genes (|Log2 fold-change| ≥ 1, q-value < 0.05) obtained by comparing the simvastatin group (SS) with the high cholesterol (HC) group. Each treatment group consisted of at least five biological replicates.
	Official gene symbol	Log2 Fold Change	p adjusted	Gene names
	sec13	-5.51274	0.0291514	SEC13 homolog, nuclear pore and COPII coat complex component
	LOC100535167	-5.22251	0.0018022	uncharacterized LOC100535167
	si:dkey-29j8.3	-5.20106	0.00598585	si:dkey-29j8.3
	sult3st4	-4.85177	0.0397705	sulfotransferase family 3, cytosolic sulfotransferase 4
	cd63	-4.52612	0.00698087	CD63 molecule
	eif4a1b	-4.16714	0.00472761	eukaryotic translation initiation factor 4A1B
	fasn	-4.16192	0.0184319	fatty acid synthase
	lrrc58a	-4.07009	0.000364453	leucine rich repeat containing 58a
	mrps36	-3.7495	0.00534909	mitochondrial ribosomal protein S36
	slc9a3.1	-3.6328	0.0401491	solute carrier family 9 member A3, tandem duplicate 1
	LOC103910251	-3.40983	0.00941459	intestine-specific homeobox-like
	tlcd1	-3.24711	0.0155865	TLC domain containing 1
	mafaa	-3.19035	0.0068372	v-maf avian musculoaponeurotic fibrosarcoma oncogene homolog Aa
	hsp70.3	-3.05273	0.00829388	heat shock cognate 70-kd protein, tandem duplicate 3
	LOC103911026	-3.01888	0.0388087	stonustoxin subunit alpha-like
	lrrn2	-2.95159	0.00670936	leucine rich repeat neuronal 2
	LOC110439513	-2.92712	0.0234177	uncharacterized LOC110439513
	LOC101887000	-2.87402	0.0177643	IgGFc-binding protein-like
	cdkn1a	-2.87182	6.40973e-06	cyclin-dependent kinase inhibitor 1A
	zgc:163022	-2.80616	0.0134815	zgc:163022
	LOC110438125	-2.79762	0.0353165	zonadhesin-like
	gatm	-2.79368	0.0302073	glycine amidinotransferase (L-arginine:glycine amidinotransferase)
	calca	-2.71508	0.0183067	calcitonin/calcitonin-related polypeptide, alpha
	LOC101884073	-2.4969	0.0164759	uncharacterized LOC101884073
	glt8d2	-2.47097	0.00687114	glycosyltransferase 8 domain containing 2
	LOC553492	-2.38344	7.07175e-06	transcription factor TFIIIB component B'' homolog
	zgc:153343	-2.34809	0.000230434	zgc:153343
	calua	-2.33335	0.000450487	calumenin a
	odc1	-2.31783	0.000789244	ornithine decarboxylase 1
	chchd5	-2.30091	0.001634	coiled-coil-helix-coiled-coil-helix domain containing 5
	csnk1a1	-2.26705	0.0471132	casein kinase 1, alpha 1
	cnpy2	-2.2432	2.47464e-05	canopy FGF signaling regulator 2
	mylipb	-2.21949	0.0077944	myosin regulatory light chain interacting protein b
	hpdl	-2.21253	0.000270453	4-hydroxyphenylpyruvate dioxygenase-like
	hspa5	-2.17943	0.00112423	heat shock protein 5
	cdc20	-2.12913	0.0447621	cell division cycle 20 homolog
	itga3b	-2.10345	0.005008	integrin, alpha 3b
	abca1b	-2.06986	0.00735473	ATP-binding cassette, sub-family A (ABC1), member 1B
	gpr180	-2.05211	0.00251625	G protein-coupled receptor 180
	pafah1b2	-2.04823	0.0150955	platelet-activating factor acetylhydrolase 1b, catalytic subunit 2
	slc45a4	-2.04434	0.0110923
	hyou1	-1.97232	0.000100428	hypoxia up-regulated 1
	dnajb9b	-1.96647	0.00533117	DnaJ heat shock protein family (Hsp40) member B9b
	soat1	-1.94996	0.00561261	sterol O-acyltransferase 1
	abcf2a	-1.91756	0.000150004	ATP-binding cassette, sub-family F (GCN20), member 2a
	ptrh1	-1.91432	0.00436615	peptidyl-tRNA hydrolase 1 homolog
	slc25a25b	-1.85922	0.0226515	solute carrier family 25 member 25b
	higd1a	-1.85259	0.00809297	HIG1 hypoxia inducible domain family, member 1A
	LOC108182486	-1.79725	0.00660243	gastrula zinc finger protein XlCGF8.2DB-like
	serp1	-1.77743	0.000165531	stress-associated endoplasmic reticulum protein 1
	tsfm	-1.76267	0.0134815	Ts translation elongation factor, mitochondrial
	pprc1	-1.75835	0.00831499	PPARG related coactivator 1
	dnajc21	-1.73855	0.000779142	DnaJ heat shock protein family (Hsp40) member C21
	sorbs2a	-1.69806	0.0434741	sorbin and SH3 domain containing 2a
	slc25a27	-1.69665	0.00472761	solute carrier family 25 member 27
	snu13a	-1.69017	0.0154985	SNU13 homolog, small nuclear ribonucleoprotein a (U4/U6.U5)
	dnajb9a	-1.67732	0.0025283	DnaJ heat shock protein family (Hsp40) member B9a
	b4galt7	-1.67454	0.000154545	xylosylprotein beta 1,4-galactosyltransferase, polypeptide 7 (galactosyltransferase I)
	pdia4	-1.67129	0.0180293	protein disulfide isomerase family A, member 4
	tram1	-1.66938	0.00310132	translocation associated membrane protein 1
	timm10	-1.66407	0.000973367	translocase of inner mitochondrial membrane 10 homolog (yeast)
	dph3	-1.66373	0.0370614	diphthamide biosynthesis 3
	cenpw	-1.66009	0.0399078	centromere protein W
	tbrg4	-1.65222	0.000142637	transforming growth factor beta regulator 4
	LOC110437878	-1.65178	0.0404803	uncharacterized LOC110437878
	vtcn1	-1.64401	0.0310894	V-set domain containing T cell activation inhibitor 1
	ficd	-1.64241	5.16978e-05	FIC domain containing
	slc25a25a	-1.64036	0.0429585	solute carrier family 25 member 25a
	dhx30	-1.62018	0.000321184	DEAH (Asp-Glu-Ala-His) box helicase 30
	LOC100536757	-1.61902	0.00611015	very low-density lipoprotein receptor-like
	gas5	-1.60853	0.0261873	growth arrest specific 5
	atf6	-1.60505	0.0220643	activating transcription factor 6
	si:ch211-231f6.6	-1.60124	0.00341147	si:ch211-231f6.6
	paqr7b	-1.57303	0.0154985	progestin and adipoQ receptor family member VII, b
	rab11al	-1.5579	0.0320939	RAB11a, member RAS oncogene family, like
	rbpjl	-1.55274	0.037881	recombination signal binding protein for immunoglobulin kappa J region-like
	fam198b	-1.55256	0.0388087
	si:dkey-21c1.6	-1.54283	0.0314751	si:dkey-21c1.6
	sdf2	-1.54003	0.00074737	stromal cell-derived factor 2
	hsp90b1	-1.53339	0.0244099	heat shock protein 90, beta (grp94), member 1
	LOC101885873	-1.5319	0.0304913	protein NLRC3-like
	chka	-1.52875	0.00924405	choline kinase alpha
	endog	-1.514	0.0078551	endonuclease G
	pdia6	-1.51354	0.00777195	protein disulfide isomerase family A, member 6
	slc35b1	-1.49678	0.00183364	solute carrier family 35 member B1
	si:dkey-32e6.3	-1.49495	0.0162645	si:dkey-32e6.3
	morn4	-1.49329	0.0260392	MORN repeat containing 4
	prelid3b	-1.49311	0.0134815	PRELI domain containing 3
	eif4a1a	-1.48107	0.00363899	eukaryotic translation initiation factor 4A1A
	fech	-1.48103	0.0399372	ferrochelatase
	entpd4	-1.4743	0.000661947	ectonucleoside triphosphate diphosphohydrolase 4
	prmt6	-1.46486	0.000858531	protein arginine methyltransferase 6
	hspd1	-1.46177	0.0013424	heat shock 60 protein 1
	LOC100536039	-1.45785	0.00807011	uncharacterized LOC100536039
	zgc:153675	-1.45575	0.0150378	zgc:153675
	si:ch211-209a2.1	-1.45365	0.00388905	si:ch211-209a2.1
	mlec	-1.44703	0.0279061	malectin
	surf4l	-1.43946	0.00131654	surfeit 4, like
	zgc:85843	-1.41167	0.0153684	zgc:85843
	ecsit	-1.40678	9.81926e-05	ECSIT signalling integrator
	snrpg	-1.40271	0.00905564	small nuclear ribonucleoprotein polypeptide G
	tmco1	-1.38705	0.000666436	transmembrane and coiled-coil domains 1
	smyd5	-1.3842	0.00962518	SMYD family member 5
	tpd52l1	-1.37729	0.00611015	tpd52 like 1
	tmem263	-1.36725	0.0149145	transmembrane protein 263
	ndufaf6	-1.36244	0.00525329	NADH:ubiquinone oxidoreductase complex assembly factor 6
	mid1ip1l	-1.36142	0.0303665	MID1 interacting protein 1, like
	si:ch211-195b11.7	-1.35402	0.00873689
	si:dkey-201c1.2	-1.35307	0.00919352
	si:dkey-188h10.3	-1.35261	0.0409965	si:dkey-188h10.3
	ripk2	-1.34588	0.0364122	receptor-interacting serine-threonine kinase 2
	znf598	-1.34578	0.00933468	zinc finger protein 598
	gmppb	-1.33335	0.00115923	GDP-mannose pyrophosphorylase B
	chchd4a	-1.32974	0.0246028	coiled-coil-helix-coiled-coil-helix domain containing 4a
	c23h20orf24	-1.32914	0.0174789
	arf4a	-1.32352	0.0494301	ADP-ribosylation factor 4a
	dusp8a	-1.31854	0.0154985	dual specificity phosphatase 8a
	ppie	-1.31548	0.00261938	peptidylprolyl isomerase E (cyclophilin E)
	srm	-1.31087	0.000923432	spermidine synthase
	ufc1	-1.29964	0.00457019	ubiquitin-fold modifier conjugating enzyme 1
	plekha8	-1.29433	0.00436615	pleckstrin homology domain containing, family A (phosphoinositide binding specific) member 8
	dolpp1	-1.29426	0.0109436	dolichyldiphosphatase 1
	bcs1l	-1.29385	0.000897238	BC1 (ubiquinol-cytochrome c reductase) synthesis-like
	myo3b	-1.29211	0.0280624	myosin IIIB
	tbc1d12b	-1.29039	0.0261943	TBC1 domain family, member 12b
	plpp2a	-1.28926	0.019682	phospholipid phosphatase 2a
	rpp25l	-1.28867	0.000166602	ribonuclease P/MRP 25 subunit-like
	atad3	-1.28589	0.00362504	ATPase family AAA domain containing 3
	abt1	-1.28249	0.0256465	activator of basal transcription 1
	ptp4a3	-1.27942	0.00809297
	srp9	-1.27687	0.00753619	signal recognition particle 9
	dnajb11	-1.27065	0.010555	DnaJ heat shock protein family (Hsp40) member B11
	hspe1	-1.26893	0.0145444	heat shock 10 protein 1
	ppan	-1.26327	0.00271999	peter pan homolog
	ago3b	-1.26213	0.000734871	argonaute RISC catalytic component 3b
	xpo1a	-1.25904	0.0131883	exportin 1 (CRM1 homolog, yeast) a
	kdelr2a	-1.25496	0.00511932	KDEL endoplasmic reticulum protein retention receptor 2a
	cpox	-1.2523	0.0155963	coproporphyrinogen oxidase
	mthfd2	-1.25131	0.0315512	methylenetetrahydrofolate dehydrogenase (NADP+ dependent) 2, methenyltetrahydrofolate cyclohydrolase
	gpam	-1.24912	0.0127923	glycerol-3-phosphate acyltransferase, mitochondrial
	cyb561d2	-1.24727	0.0222615	cytochrome b561 family, member D2
	calub	-1.24453	0.00533117	calumenin b
	srp14	-1.23585	0.0145444	signal recognition particle 14
	smpd2a	-1.23385	0.0284832	sphingomyelin phosphodiesterase 2a
	timm50	-1.23246	0.00194803	translocase of inner mitochondrial membrane 50 homolog (S. cerevisiae)
	mrpl1	-1.23236	0.00759094	mitochondrial ribosomal protein L1
	sec22ba	-1.22932	0.00286324	SEC22 homolog B, vesicle trafficking protein a
	srpr	-1.21616	0.00217465
	gid4	-1.21488	0.0364122	GID complex subunit 4 homolog
	pdxp	-1.21153	0.0333094	pyridoxal (pyridoxine, vitamin B6) phosphatase
	calr3b	-1.20632	0.0406553	calreticulin 3b
	znrd1	-1.20195	0.0366618	zinc ribbon domain containing 1
	pdss2	-1.19972	0.00685533	prenyl (decaprenyl) diphosphate synthase, subunit 2
	pop1	-1.19942	0.0154985	POP1 homolog, ribonuclease P/MRP subunit
	nus1	-1.19863	0.0134815	NUS1 dehydrodolichyl diphosphate synthase subunit
	zgc:171480	-1.19806	0.0154985	zgc:171480
	zgc:153115	-1.19526	0.0261023	zgc:153115
	serpinh1b	-1.19406	0.0306225	serpin peptidase inhibitor, clade H (heat shock protein 47), member 1b
	abcb10	-1.18593	0.0127923	ATP-binding cassette, sub-family B (MDR/TAP), member 10
	opa3	-1.18472	0.000923432	outer mitochondrial membrane lipid metabolism regulator OPA3
	zbtb21	-1.18282	0.00246925	zinc finger and BTB domain containing 21
	zmynd19	-1.17905	0.00629185	zinc finger, MYND-type containing 19
	rrs1	-1.16959	0.0409965	ribosome biogenesis regulator 1 homolog
	timm22	-1.16891	0.018434	translocase of inner mitochondrial membrane 22 homolog (yeast)
	mrpl22	-1.16757	0.00943641	mitochondrial ribosomal protein L22
	mdh1ab	-1.16227	0.0132373	malate dehydrogenase 1Ab, NAD (soluble)
	nop2	-1.16076	0.016152	NOP2 nucleolar protein homolog (yeast)
	npm1a	-1.15918	0.0356145	nucleophosmin 1a
	slc20a1b	-1.15472	0.0125816	solute carrier family 20 member 1b
	prrc1	-1.14514	0.000165531	proline-rich coiled-coil 1
	LOC100537138	-1.1449	0.0420608	GTPase IMAP family member 6
	grpel1	-1.1445	0.00359107	GrpE-like 1, mitochondrial
	atp2a2a	-1.14202	0.0441392	ATPase sarcoplasmic/endoplasmic reticulum Ca2+ transporting 2a
	eif4g2a	-1.14115	0.00217465	eukaryotic translation initiation factor 4, gamma 2a
	pdcd2	-1.14076	0.00074301	programmed cell death 2
	alkbh8	-1.13833	0.0150709	alkB homolog 8, tRNA methyltransferase
	dynll1	-1.13727	0.00491858	dynein, light chain, LC8-type 1
	pptc7b	-1.13696	2.26557e-05	PTC7 protein phosphatase homolog b
	ndufaf4	-1.13637	0.0144996	NADH:ubiquinone oxidoreductase complex assembly factor 4
	yif1a	-1.13631	0.00115923	Yip1 interacting factor homolog A (S. cerevisiae)
	golt1ba	-1.12991	0.020638	golgi transport 1Ba
	abce1	-1.12797	0.00220832	ATP-binding cassette, sub-family E (OABP), member 1
	top1l	-1.12786	0.000734871	DNA topoisomerase I, like
	rcn1	-1.12643	0.00359107	reticulocalbin 1, EF-hand calcium binding domain
	ipo4	-1.12093	0.0441392	importin 4
	rhot1a	-1.12019	0.000955585	ras homolog family member T1a
	tbl2	-1.11238	0.0022792	transducin (beta)-like 2
	isg20	-1.10732	0.00919352	interferon stimulated exonuclease gene
	dkc1	-1.09723	0.037881	dyskeratosis congenita 1, dyskerin
	gmppab	-1.09442	0.00553943	GDP-mannose pyrophosphorylase Ab
	focad	-1.09287	0.00561261	focadhesin
	alkbh6	-1.09007	0.0303301	alkB homolog 6
	g3bp1	-1.08864	0.0120871	GTPase activating protein (SH3 domain) binding protein 1
	fam136a	-1.08795	0.044272	family with sequence similarity 136 member A
	yrdc	-1.08685	0.00753619	yrdC N(6)-threonylcarbamoyltransferase domain containing
	nucb2b	-1.08466	0.0330594	nucleobindin 2b
	wars	-1.07245	0.00561261	tryptophanyl-tRNA synthetase
	gtf3aa	-1.06444	0.0111969	general transcription factor IIIAa
	slc25a38b	-1.06395	0.0489438	solute carrier family 25 member 38b
	uba5	-1.06163	0.000203041	ubiquitin-like modifier activating enzyme 5
	si:ch73-215a11.1	-1.06088	0.0220643
	mrpl9	-1.06084	0.0154607	mitochondrial ribosomal protein L9
	tfb2m	-1.05872	0.010555	transcription factor B2, mitochondrial
	dnajc2	-1.05762	0.000216503	DnaJ (Hsp40) homolog, subfamily C, member 2
	atp6v0a2b	-1.05567	0.0312936	ATPase H+ transporting V0 subunit a2b
	cluha	-1.0506	0.00941459	clustered mitochondria (cluA/CLU1) homolog a
	clpp	-1.04893	0.005008	caseinolytic mitochondrial matrix peptidase proteolytic subunit
	hccsa.1	-1.04136	0.0425249	holocytochrome c synthase a
	pam16	-1.03929	0.00998418	presequence translocase associated motor 16
	plpp6	-1.03926	0.0120871	phospholipid phosphatase 6
	ufm1	-1.03731	0.00670936	ubiquitin-fold modifier 1
	tomm40l	-1.03285	0.0430779	translocase of outer mitochondrial membrane 40 homolog, like
	got2b	-1.03059	1.62243e-06	glutamic-oxaloacetic transaminase 2b, mitochondrial
	olfml2ba	-1.02842	0.0151981	olfactomedin-like 2Ba
	mettl2a	-1.02383	0.0116951	methyltransferase like 2A
	krtcap2	-1.0214	0.0402891	keratinocyte associated protein 2
	aurkaip1	-1.01935	0.0154985	aurora kinase A interacting protein 1
	polr3d	-1.01803	0.00939013	polymerase (RNA) III (DNA directed) polypeptide D
	b3gat3	-1.01534	0.0290801	beta-1,3-glucuronyltransferase 3 (glucuronosyltransferase I)
	ralaa	-1.00804	0.0246181	v-ral simian leukemia viral oncogene homolog Aa (ras related)
	timm17a	-1.00734	0.0493144	translocase of inner mitochondrial membrane 17 homolog A (yeast)
	pex1	-1.00697	0.0154388	peroxisomal biogenesis factor 1
	stoml2	-1.00226	0.00148251	stomatin (EPB72)-like 2
	c1qbp	-1.00168	0.00586527	complement component 1, q subcomponent binding protein
	trip10a	1.00171	0.0212954	thyroid hormone receptor interactor 10a
	efna1a	1.00383	0.00509609	ephrin-A1a
	si:ch211-79k12.1	1.00394	0.0303279	si:ch211-79k12.1
	si:dkey-225f5.5	1.01676	0.0312936	si:dkey-225f5.5
	ids	1.02733	0.00286074	iduronate 2-sulfatase
	bri3	1.03085	0.0275674	brain protein I3
	mhc1zba	1.03331	0.0254836	major histocompatibility complex class I ZBA
	LOC103908612	1.03517	0.00753619	gastrula zinc finger protein XlCGF49.1-like
	wu:fj81e10	1.03922	0.0147276
	tesk2	1.04268	0.000450487	testis associated actin remodelling kinase 2
	zgc:91908	1.04661	0.0303665
	wu:fj39h09	1.05172	0.000734871	wu:fj39h09
	spsb4b	1.05245	0.0100366	splA/ryanodine receptor domain and SOCS box containing 4b
	rnf114	1.06266	0.013384	ring finger protein 114
	traf3ip2l	1.06469	0.0220495	TRAF3 interacting protein 2-like
	pik3c2a	1.06555	0.000901876	phosphatidylinositol-4-phosphate 3-kinase, catalytic subunit type 2 alpha
	si:dkey-12e7.1	1.06978	0.0356145	si:dkey-12e7.1
	micall2b	1.07301	0.0478391	mical-like 2b
	bloc1s4	1.07413	0.00777195	biogenesis of lysosomal organelles complex-1, subunit 4, cappuccino
	ngef	1.07422	0.014838	neuronal guanine nucleotide exchange factor
	map4l	1.0746	5.52526e-06	microtubule associated protein 4 like
	zgc:175284	1.07647	0.00432506	zgc:175284
	lipia	1.07907	0.00491858	lipase, member Ia
	si:ch73-278m9.1	1.08626	0.00404397	si:ch73-278m9.1
	st3gal3a	1.0867	0.0280624	ST3 beta-galactoside alpha-2,3-sialyltransferase 3a
	slc25a43	1.09045	0.0393165	solute carrier family 25 member 43
	tnrc6a	1.10019	0.00148251	trinucleotide repeat containing adaptor 6A
	si:ch73-158p21.3	1.10291	0.0311555	si:ch73-158p21.3
	eif4e3	1.10305	0.00562143	eukaryotic translation initiation factor 4E family member 3
	hsd3b7	1.10962	0.0256992	hydroxy-delta-5-steroid dehydrogenase, 3 beta- and steroid delta-isomerase
	ccng2	1.11052	0.0034615	cyclin G2
	map1lc3a	1.11361	0.0154388	microtubule-associated protein 1 light chain 3 alpha
	LOC110437757	1.1182	0.0332137	piggyBac transposable element-derived protein 3-like
	pir	1.12367	0.000797956	pirin
	si:ch211-155e24.3	1.12557	0.0174789	si:ch211-155e24.3
	LOC101882128	1.12562	0.00684589	butyrophilin-like protein 8
	dhrs13a.3	1.12969	0.0202647	dehydrogenase/reductase (SDR family) member 13a, duplicate 3
	unkl	1.13292	0.000528266	unk like zinc finger
	mylk5	1.13463	0.0103701	myosin, light chain kinase 5
	ubc	1.13856	0.0171294	ubiquitin C
	ercc5	1.14146	0.00586527	excision repair cross-complementation group 5
	nfkbie	1.14349	0.00692595	nuclear factor of kappa light polypeptide gene enhancer in B-cells inhibitor, epsilon
	zfyve26	1.14427	0.0109436	zinc finger, FYVE domain containing 26
	ankib1b	1.14542	0.00659036	ankyrin repeat and IBR domain containing 1b
	rab9a	1.14706	0.0454214	RAB9A, member RAS oncogene family
	traf4b	1.14871	0.0358078	tnf receptor-associated factor 4b
	hps5	1.15135	0.00687114	HPS5 biogenesis of lysosomal organelles complex 2 subunit 2
	si:dkey-1b17.9	1.15389	0.00217465	si:dkey-1b17.9
	cyp2aa1	1.15431	0.00620694	cytochrome P450, family 2, subfamily AA, polypeptide 1
	si:ch211-160e1.5	1.15669	0.0354115
	trim44	1.15892	0.000747339	tripartite motif containing 44
	waslb	1.16052	0.00553857	WASP like actin nucleation promoting factor b
	nkiras2	1.17076	0.0420608	NFKB inhibitor interacting Ras-like 2
	ndrg1a	1.17262	0.0198728	N-myc downstream regulated 1a
	rab24	1.17725	0.0241545	RAB24, member RAS oncogene family
	atg9a	1.18479	0.0057002	ATG9 autophagy related 9 homolog A (S. cerevisiae)
	itpkcb	1.18538	0.0100169	inositol-trisphosphate 3-kinase Cb
	sqstm1	1.18558	0.000268978	sequestosome 1
	adck3	1.18714	0.0116044
	LOC110439080	1.18744	0.000507117	uncharacterized LOC110439080
	arrdc2	1.18936	7.3949e-06	arrestin domain containing 2
	kita	1.19171	0.0114776	KIT proto-oncogene, receptor tyrosine kinase a
	dusp22a	1.19217	0.0109436	dual specificity phosphatase 22a
	gnav1	1.19832	0.0284832	guanine nucleotide binding protein (G protein) alpha v1
	ssh2b	1.20031	0.00263125	slingshot protein phosphatase 2b
	tmem79a	1.2009	0.0478629	transmembrane protein 79a
	nuak2	1.20327	0.0225356	NUAK family, SNF1-like kinase, 2
	ivns1abpb	1.20347	0.00263125	influenza virus NS1A binding protein b
	foxo4	1.20379	5.16978e-05	forkhead box O4
	stat4	1.20783	0.0326888	signal transducer and activator of transcription 4
	gb:bm035769	1.21116	0.0472228	expressed sequence BM035769
	serinc2l	1.21796	0.00112423	serine incorporator 2, like
	ssuh2.4	1.22362	0.049894	ssu-2 homolog, tandem duplicate 4
	hhla2b.2	1.23706	0.00546736	HERV-H LTR-associating 2b, tandem duplicate 2
	zufsp	1.23922	0.0430779	zinc finger containing ubiquitin peptidase 1
	tmem106ba	1.24422	7.07175e-06	transmembrane protein 106Ba
	zgc:158619	1.25312	0.005836	zgc:158619
	gpr157	1.25787	0.00244165	G protein-coupled receptor 157
	sgk3	1.26475	0.000285992	serum/glucocorticoid regulated kinase family member 3
	mfsd4aa	1.26514	0.0263546	major facilitator superfamily domain containing 4Aa
	LOC101885965	1.26911	0.0311555	uncharacterized LOC101885965
	trim107	1.27117	0.0145444	tripartite motif containing 107
	tmprss4a	1.27134	0.0494301	transmembrane serine protease 4a
	foxo1a	1.27723	0.00130097	forkhead box O1 a
	zgc:171551	1.28934	0.0147331	zgc:171551
	tspan37	1.29366	0.0303573	tetraspanin 37
	impdh1b	1.30183	0.00939013	IMP (inosine 5'-monophosphate) dehydrogenase 1b
	slco2b1	1.30234	0.0131883	solute carrier organic anion transporter family, member 2B1
	bbc3	1.30286	0.0173295	BCL2 binding component 3
	casp3b	1.30627	0.0212954	caspase 3, apoptosis-related cysteine peptidase b
	acp2	1.30713	0.000245636	acid phosphatase 2, lysosomal
	irf2	1.32233	0.000450487	interferon regulatory factor 2
	rnf11a	1.33826	0.00492741	ring finger protein 11a
	chp2	1.34642	0.0434741	calcineurin-like EF-hand protein 2
	irf8	1.35367	0.0465005	interferon regulatory factor 8
	bco2a	1.35785	0.028942	beta-carotene oxygenase 2a
	fbxo8	1.35882	4.78891e-05	F-box protein 8
	zgc:92594	1.35902	0.0386321	zgc:92594
	si:dkey-3h3.3	1.37028	0.0155865	si:dkey-3h3.3
	arhgap27l	1.37452	7.07175e-06	Rho GTPase activating protein 27, like
	si:ch211-241b2.5	1.37804	0.0303301	si:ch211-241b2.5
	namptb	1.37957	0.0472228	nicotinamide phosphoribosyltransferase b
	ciita	1.38452	0.0204726	class II, major histocompatibility complex, transactivator
	rdh14a	1.3919	0.0100483	retinol dehydrogenase 14a
	hnf1bb	1.39626	0.0461299	HNF1 homeobox Bb
	col4a3bpa	1.4161	0.0147443
	zgc:174906	1.41701	0.0127094	zgc:174906
	cd82a	1.42338	0.028942	CD82 molecule a
	tbc1d17	1.43248	0.000248972	TBC1 domain family, member 17
	erbb3a	1.43435	0.00534867	erb-b2 receptor tyrosine kinase 3a
	rnf103	1.43503	0.000358164	ring finger protein 103
	spsb3a	1.44015	0.000158383	splA/ryanodine receptor domain and SOCS box containing 3a
	ubald1b	1.44321	0.00140161	UBA-like domain containing 1b
	ctns	1.44648	0.0065113	cystinosin, lysosomal cystine transporter
	pcmtd1	1.46619	0.000150004	protein-L-isoaspartate (D-aspartate) O-methyltransferase domain containing 1
	LOC100333801	1.46764	0.0426542	myotubularin-related protein 3-like
	LOC100000633	1.47419	0.0431827	E3 ubiquitin/ISG15 ligase TRIM25
	lrrk2	1.47558	0.0220643	leucine-rich repeat kinase 2
	plekhb2	1.52133	0.000245636	pleckstrin homology domain containing, family B (evectins) member 2
	xdh	1.52864	0.0303799	xanthine dehydrogenase
	arhgef19	1.54432	0.00611015	Rho guanine nucleotide exchange factor (GEF) 19
	crybb3	1.55293	0.0139726	crystallin, beta B3
	ulk1a	1.56206	0.0498716	unc-51 like autophagy activating kinase 1a
	slc39a10	1.57552	0.00491858	solute carrier family 39 member 10
	slc36a1	1.5774	0.0284832	solute carrier family 36 member 1
	ppp1r15a	1.59562	0.00534909	protein phosphatase 1, regulatory subunit 15A
	bik	1.6099	0.0149145	BCL2 interacting killer
	asah1a	1.61295	0.010749	N-acylsphingosine amidohydrolase (acid ceramidase) 1a
	si:ch211-221j21.3	1.6156	0.0275674	si:ch211-221j21.3
	hs3st1	1.63052	0.000734871	heparan sulfate (glucosamine) 3-O-sulfotransferase 1
	elf3	1.63438	0.0133477	E74-like factor 3 (ets domain transcription factor, epithelial-specific )
	glb1	1.63625	0.0135272	galactosidase, beta 1
	LOC110438550	1.65606	0.0434741	uncharacterized LOC110438550
	si:dkey-42i9.4	1.66663	0.000358164	si:dkey-42i9.4
	si:ch73-345f18.3	1.67677	0.00551828	si:ch73-345f18.3
	klhl24b	1.68681	0.00941459	kelch-like family member 24b
	LOC101883319	1.70381	0.00389633	uncharacterized LOC101883319
	LOC562542	1.70693	0.000245636	uncharacterized LOC562542
	slc2a13b	1.72294	0.000285992	solute carrier family 2 member 13b
	LOC559196	1.72342	0.0018555	NACHT, LRR and PYD domains-containing protein 12-like
	LOC100538151	1.72351	0.0177643	GTPase IMAP family member 7-like
	trpm4b.1	1.72977	0.0492004	transient receptor potential cation channel, subfamily M, member 4b, tandem duplicate 1
	iqsec2b	1.73006	0.00753619	IQ motif and Sec7 domain ArfGEF 2b
	fam13a	1.7334	0.000581299	family with sequence similarity 13 member A
	slc29a3	1.74755	6.40973e-06	solute carrier family 29 member 3
	si:cabz01032454.3	1.77408	0.00861855	si:cabz01032454.3
	nudt18	1.78422	0.0439711	nudix (nucleoside diphosphate linked moiety X)-type motif 18
	tnfsf10	1.79183	0.00194803	TNF superfamily member 10
	mfsd12b	1.80259	0.0445626	major facilitator superfamily domain containing 12b
	si:dkey-44g17.6	1.81285	0.00129438	si:dkey-44g17.6
	si:ch211-214p13.3	1.81478	0.0493144	si:ch211-214p13.3
	scpep1	1.82857	0.0376177	serine carboxypeptidase 1
	ldlra	1.85989	0.00112794	low density lipoprotein receptor a
	lrrc31	1.87003	0.0256175	leucine rich repeat containing 31
	hbp1	1.88359	0.00272409	HMG-box transcription factor 1
	helz2	1.88793	0.0447621	helicase with zinc finger 2, transcriptional coactivator
	ugt5g1	1.88882	0.0201776	UDP glucuronosyltransferase 5 family, polypeptide G1
	eif4ebp3l	1.90462	0.036437	eukaryotic translation initiation factor 4E binding protein 3, like
	si:dkey-23c22.5	1.91542	0.0251693	si:dkey-23c22.5
	b3gnt7l	1.93685	0.0456091	UDP-GlcNAc:betaGal beta-1,3-N-acetylglucosaminyltransferase 7, like
	si:ch73-170d6.2	1.94741	0.00311066	si:ch73-170d6.2
	zgc:153039	1.98464	0.0421241	zgc:153039
	dirc2	1.99681	0.00831499
	zgc:174931	2.03046	0.000280129	zgc:174931
	cyp2k18	2.05466	0.0343225	cytochrome P450, family 2, subfamily K, polypeptide 18
	si:busm1-266f07.2	2.05899	0.00224531	si:busm1-266f07.2
	LOC100535043	2.06952	0.0198728	tripartite motif-containing protein 16-like
	si:dkey-250k15.7	2.07248	0.0323129	si:dkey-250k15.7
	si:dkeyp-72g9.4	2.08265	0.0017331	si:dkeyp-72g9.4
	si:dkey-30c15.2	2.08572	0.0201578	si:dkey-30c15.2
	fuca1.1	2.08994	0.028942	alpha-L-fucosidase 1, tandem duplicate 1
	fam83fb	2.09571	0.041104	family with sequence similarity 83 member Fb
	LOC110437834	2.10307	0.0126684	NLR family CARD domain-containing protein 3-like
	znrf2a	2.10685	0.000103921	zinc and ring finger 2a
	ly86	2.11775	0.0465005	lymphocyte antigen 86
	LOC110437710	2.13852	0.0179068	ribonuclease inhibitor-like
	si:dkey-246i21.1	2.17973	0.0268655	si:dkey-246i21.1
	lgmn	2.2522	0.0158907	legumain
	fdps	2.25771	0.026825	farnesyl diphosphate synthase (farnesyl pyrophosphate synthetase, dimethylallyltranstransferase, geranyltranstransferase)
	slc34a2b	2.26642	0.0034615	solute carrier family 34 member 2b
	pdk2a	2.28629	0.00534909	pyruvate dehydrogenase kinase, isozyme 2a
	cpvl	2.29851	0.0108406	carboxypeptidase vitellogenic like
	msmo1	2.31085	0.0274137	methylsterol monooxygenase 1
	si:ch211-95j8.5	2.33845	0.00436615
	si:ch211-217k17.12	2.34787	0.0314751	si:ch211-217k17.12
	LOC110438518	2.35286	0.010547	oocyte zinc finger protein XlCOF15-like
	LOC108183819	2.37661	0.0373168	NACHT, LRR and PYD domains-containing protein 3-like
	ypel3	2.37921	0.000450487	yippee-like 3
	mxc	2.39264	0.0326151	myxovirus (influenza virus) resistance C
	si:ch211-250m6.7	2.39727	0.0234177	si:ch211-250m6.7
	si:dkey-262g12.10	2.39762	0.00807011	si:dkey-262g12.10
	LOC110438298	2.41871	0.0498899	ribonuclease inhibitor-like
	prkag3a	2.46403	0.00753619	protein kinase, AMP-activated, gamma 3a non-catalytic subunit
	si:dkeyp-13a3.10	2.4726	0.00984295	si:dkeyp-13a3.10
	man2b1	2.49935	0.0101475	mannosidase, alpha, class 2B, member 1
	cyp51	2.57628	0.0234183	cytochrome P450, family 51
	hebp2	2.57928	0.041952	heme binding protein 2
	susd4	2.71797	0.00854442	sushi domain containing 4
	si:dkey-23k10.2	2.76471	0.0157402	si:dkey-23k10.2
	LOC103911540	2.77811	0.0330594
	oxct1a	2.87997	0.038992	3-oxoacid CoA transferase 1a
	si:ch211-214p13.8	2.88236	0.000790574	si:ch211-214p13.8
	LOC103910520	3.01013	0.0058386	stonustoxin subunit alpha-like
	LOC103911520	3.01709	0.0037271	uncharacterized LOC103911520
	grtp1b	3.06633	0.0225882	growth hormone regulated TBC protein 1b
	sst5	3.07636	0.000790574	somatostatin 5
	azin1b	3.1061	0.0425249	antizyme inhibitor 1b
	si:busm1-194e12.12	3.10666	0.0344155
	si:dkey-33b17.3	3.19803	0.0481155	si:dkey-33b17.3
	foxd2	3.43654	0.0309505	forkhead box D2
	si:ch1073-358c10.1	3.48529	0.00941459	si:ch1073-358c10.1
	LOC101886111	3.52958	0.000424357	oocyte zinc finger protein XlCOF6-like
	fndc4b	3.5578	0.0410933	fibronectin type III domain containing 4b
	mcoln3b	3.68633	0.0145444	mucolipin 3b
	LOC108179086	3.6893	0.0373168	uncharacterized LOC108179086
	renbp	3.71763	0.0117772	renin binding protein
	slc9a3.2	3.77538	0.0330594	solute carrier family 9 member A3, tandem duplicate 2
	amn	4.21071	0.0160218	amnion associated transmembrane protein
	hoxa11a	4.3894	0.0339602	homeobox A11a
	slc22a6l	4.47079	0.000209448	solute carrier family 22 member 6, like
	si:dkey-28n18.9	4.50793	0.00291722	si:dkey-28n18.9
	LOC567883	5.01562	0.00271999	NOD-like receptor C
	snx8a	5.32835	0.00229334	sorting nexin 8a
	slc6a18	5.6663	0.0176171	solute carrier family 6 member 18
	si:ch211-266g18.9	5.70783	0.0032058	si:ch211-266g18.9
	xirp1	5.8537	0.00308071	xin actin binding repeat containing 1
	ctsl.1	5.98389	0.000133167	cathepsin L.1
	lrp2b	6.13796	0.000248972	low density lipoprotein receptor-related protein 2b
	ctsbb	6.40725	0.000203041	cathepsin Bb
	LOC100538302	6.65466	0.00292161	uncharacterized LOC100538302
	cubn	7.97706	9.91575e-06	cubilin (intrinsic factor-cobalamin receptor)
	ifi30	8.64538	6.35636e-05	IFI30 lysosomal thiol reductase
	mhc2dab	8.98402	5.16978e-05	major histocompatibility complex class II DAB gene
	LOC101882012	9.04277	0.0078551	NADP-dependent malic enzyme-like
	LOC110438236	9.44025	6.50371e-05	macrophage mannose receptor 1-like
	si:dkey-183k8.2	9.64401	0.0123011	si:dkey-183k8.2
	acot22	9.84356	0.0356145	acyl-CoA thioesterase 22
	LOC110438235	10.0746	0.000203041	galactose-specific lectin nattectin-like
	LOC100537272	10.143	1.62243e-06	macrophage mannose receptor 1-like
	si:dkey-32m20.1	10.2327	0.0126684	si:dkey-32m20.1
	eve1	22.0009	0.000858531	even-skipped-like1
	ccl36.1	22.1519	2.65928e-11	chemokine (C-C motif) ligand 36, duplicate 1
